# Supplementary material for: Research on industrial structure adjustment and spillover effect in resource-based regions in the post-pandemic era
Source: PLoS One. 2024 Jan 19;19(1):e0296772. doi: 10.1371/journal.pone.0296772 (PMC10798538; doi:10.1371/journal.pone.0296772)
Supplement: S1 Raw data — (ZIP) [file pone.0296772.s001.zip]

Archive with 2 entries (2 files):
- S1 Raw data/Raw data.xlsx
- S1 Raw data/Weight Matrix - Economy.xlsx
