# Supplementary material for: Research on industrial structure adjustment and spillover effect in resource-based regions in the post-pandemic era
Source: PLoS One. 2024 Jan 19;19(1):e0296772. doi: 10.1371/journal.pone.0296772 (PMC10798538; doi:10.1371/journal.pone.0296772)
Supplement: S1 Raw data — (ZIP) [file pone.0296772.s001.zip › S1 Raw data/Raw data.xlsx]

## Sheet: Sheet1
City	Province	region	The ratio of the output value of the tertiary industry to the secondary industry	Number of Environmental Administrative Penalty Cases	Number of employees in the minimg industry	Per Capita GDP	Number of students in regular undergraduate and vocational colleges	Per capita road surface price	Local General Public Budget Revenue and Expenditure Status: Public Finance Expenditure of the City	Several patent authorizations	Number of internet broadband access users	Environmental vocabulary	Total number of words in the work report	ER	growth cycle	THEIL	Region Code	Number of cases	Is it a prefecture level city	Expenditure for Science and Technology	education expenditure	Number of hospital beds	Centralized treatment rate of sewage treatment plant	Urban construction land area	Main financial affairs of industrial enterprises above designated size	TIS	EE	EE2	RE	PGDP	HR	IC	GE	ETI	PAE	FIN	HOS	WASTE	Built	profit	n	lnTIS	LEE	lnRE	lnPGDP	lnHR	lnIC	lnGE	lnETI
Dongying2010	Shandong	1	0.327223		12.25	116448	52796	28.64	1419464	1998	30.7339	42	6736	0.00623515	Mature	0.100559				12736	143968	9728	88.16	120	7052040	0.327223	0.00623515	2	12.25	116448	52796	28.64	1419464	1998	30.7339	12736	9728	0.8816	120	7052040	11	0.283089		11.7159	11.6652	10.8742	3.38912	23.3761	7.6004
Dongying2011	Shandong	1	0.345912		15.24	130811	51203	29.44	1797989	2048	40.1576	42	6910	0.00607815	Mature	0.0932234				13585	227059	9916	92.11	108	10045942	0.345912	0.00607815	4	15.24	130811	51203	29.44	1797989	2048	40.1576	13585	9916	0.9211	108	10045942	11	0.297072	0.0062352	11.9343	11.7815	10.8436	3.41576	23.6125	7.62511
Dongying2012	Shandong	1	0.362315		13.9	145395	26551	31.14	2083973	2044	48	44	7175	0.0061324	Mature	0.0892278				20757	282814	10585	93.69	110	11875493	0.362315	0.0061324	6	13.9	145395	26551	31.14	2083973	2044	48	20757	10585	0.9369	110	11875493	11	0.309185	0.0060781	11.8422	11.8872	10.1869	3.4701	23.7601	7.62315
Dongying2013	Shandong	1	0.38725	8	13.9	173807	25833	34.49	2322472	3060	49	24	6766	0.00354715	Mature	0.0827326	370500	8	Yes	34289	236826	11318	95	111	12397350	0.38725	0.00354715	8	13.9	173807	25833	34.49	2322472	3060	49	34289	11318	0.95	111	12397350	11	0.327323	0.0061324	11.8422	12.0657	10.1594	3.56925	23.8685	8.0265
Dongying2014	Shandong	1	0.450751	10	13.43	163982	27213	34.32	2413559	2906	54	22	5246	0.00419367	Mature	0.07508	370500	10	Yes	38508	248482	11882	95.58	112	12586789	0.450751	0.00419367	10	13.43	163982	27213	34.32	2413559	2906	54	38508	11882	0.9558	112	12586789	11	0.372081	0.0035471	11.8078	12.0075	10.2115	3.56445	23.9069	7.97488
Dongying2015	Shandong	1	0.494121	21	12.7586	163938	30019	34.76	2576377	3159	56	16	5084	0.00314713	Mature	0.0871657	370500	21	Yes	14095	266153	12017	95.88	120	8620564	0.494121	0.00314713	21	12.7586	163938	30019	34.76	2576377	3159	56	14095	12017	0.9588	120	8620564	11	0.401538	0.0041937	11.7566	12.0073	10.3096	3.57683	23.9722	8.05833
Dongying2016	Shandong	1	0.552196	2	11.717	164024	32624	32.11	2681450	3276	53	19	5784	0.00328492	Mature	0.0838322	370500	2	Yes	20154	341909	12050	96.18	143	6117941	0.552196	0.00328492	2	11.717	164024	32624	32.11	2681450	3276	53	20154	12050	0.9618	143	6117941	11	0.43967	0.0031471	11.6714	12.0078	10.3928	3.49984	24.0122	8.09468
Dongying2017	Shandong	1		250	10.4809		32782	29.76	2776552	2886	58	16	5485	0.00291705	Mature	0.0806314	370500	250	Yes	56948	323818	11213	97.01	151	4578351	0.551455	0.00291705	250	10.4809	177983	32782	29.76	2776552	2886	58	56948	11213	0.9701	151	4578351	11	0.439194	0.0032849	11.5599	12.0894	10.3977	3.42622	24.0471	7.96797
Dongying2018	Shandong	1	0.550715	69	9.7846	191942	31177	30.87	3062955	3620	76	16	6189	0.00258523	Mature	0.0771559	370500	69	Yes	24643	352238	11624	97.3	152	384801	0.550715	0.00258523	69	9.7846	191942	31177	30.87	3062955	3620	76	24643	11624	0.973	152	384801	11	0.438716	0.002917	11.4912	12.1649	10.3475	3.46166	24.1452	8.19451
Dongying2019	Shandong	1	0.653786	57	9.1842	134022	33614	30	3061932	3962	90	18	5793	0.0031072	Mature	0.0744437	370500	57	Yes	49138	387331	11502	100	153	1085907	0.653786	0.0031072	57	9.1842	134022	33614	30	3061932	3962	90	49138	11502	1	153	1085907	11	0.503067	0.0025852	11.4278	11.8058	10.4227	3.43399	24.1449	8.28476
Dongying2020	Shandong	1	0.682892	38		135910	36559	29.2803	3113037	7043		15	5437	0.00275887	Mature	0.0668493	370500	38	Yes	49905	412959	11659	98	153	529482	0.682892	0.00275887	38	8.5838	135910	36559	29.2803	3113037	7043	104	49905	11659	0.98	153	529482	11	0.520514	0.0031072	11.3602	11.8198	10.5067	3.4105	24.1614	8.85993
Jingning2010	Shandong	1	0.638238		16.62	31561	81229	28.84	2521964	3624	45.8613	26	7080	0.00367232	Mature	0.114356				34959	143472	27125	94.35	88	3983901	0.638238	0.00367232	-12	16.62	31561	81229	28.84	2521964	3624	45.8613	34959	27125	0.9435	88	3983901	11	0.493621		12.0209	10.3597	11.305	3.39585	23.9509	8.19561
Jingning2011	Shandong	1	0.657299		19.33	35729	80687	26.96	3003899	4327	54.3587	32	7263	0.00440589	Mature	0.106217				39459	204318	30230	89.92	114	2777359	0.657299	0.00440589	-9	19.33	35729	80687	26.96	3003899	4327	54.3587	39459	30230	0.8992	114	2777359	11	0.505189	0.0036723	12.172	10.4838	11.2983	3.33078	24.1258	8.37286
Jingning2012	Shandong	1	0.683629		19.9	39165	85150	32.41	3624886	4204	72	16	7176	0.00222965	Mature	0.102235				44951	237844	43355	93.06	123	2816667	0.683629	0.00222965	-6	19.9	39165	85150	32.41	3624886	4204	72	44951	43355	0.9306	123	2816667	11	0.520951	0.0044059	12.2011	10.5756	11.3522	3.50886	24.3137	8.34403
Jingning2013	Shandong	1	0.722364		20.72	41292	88694	31.64	4282702	5539	83	16	5990	0.00267112	Mature	0.0938144				50117	342327	41485	94.96	174	3290183	0.722364	0.00267112	-3	20.72	41292	88694	31.64	4282702	5539	83	50117	41485	0.9496	174	3290183	11	0.543697	0.0022297	12.2414	10.6285	11.393	3.48554	24.4804	8.61975
Jingning2014	Shandong	1	0.806603		20.1288	46213	95491	32.73	4668653	4327	103	25	6394	0.00390992	Mature	0.0753441				60130	392146	39836	95.21	177	3397018	0.806603	0.00390992	0	20.1288	46213	95491	32.73	4668653	4327	103	60130	39836	0.9521	177	3397018	11	0.591448	0.0026711	12.2125	10.741	11.4668	3.51839	24.5667	8.37286
Jingning2015	Shandong	1	0.876825	3	18.8079	48529	103965	31.85	5150877	6306	112	21	6615	0.0031746	Mature	0.0712676	370800	3	Yes	63226	409643	44367	95.66	185	3106930	0.876825	0.0031746	3	18.8079	48529	103965	31.85	5150877	6306	112	63226	44367	0.9566	185	3106930	11	0.629582	0.0039099	12.1446	10.7899	11.5518	3.49195	24.665	8.74942
Jingning2016	Shandong	1	0.960062	6	17.3886	51662	110651	29.5	5556446	6340	162	19	5277	0.00360053	Mature	0.0678426	370800	6	Yes	62623	447030	42356	96.1	185	3440945	0.960062	0.00360053	6	17.3886	51662	110651	29.5	5556446	6340	162	62623	42356	0.961	185	3440945	11	0.672976	0.0031746	12.0662	10.8525	11.6142	3.41773	24.7408	8.75479
Jingning2017	Shandong	1		73	17.0183		112468	32.21	5696170	6723	183	16	5543	0.00288652	Mature	0.0647405	370800	73	Yes	49866	464420	36430	96.6	188	4688576	0.97352	0.00288652	73	17.0183	55317	112468	32.21	5696170	6723	183	49866	36430	0.966	188	4688576	11	0.679819	0.0036005	12.0446	10.9208	11.6304	3.50285	24.7656	8.81344
Jingning2018	Shandong	1	0.986979	265	15.7082	58972	114928	34.1	6196247	8358	208	15	5104	0.00293887	Mature	0.0618805	370800	265	Yes	55545	522368	38226	96.75	202	4329160	0.986979	0.00293887	265	15.7082	58972	114928	34.1	6196247	8358	208	55545	38226	0.9675	202	4329160	11	0.686615	0.0028865	11.9645	10.9848	11.6521	3.5582	24.8498	9.0311
Jingning2019	Shandong	1	1.19692	228	9.8997	52331	116666	34.11	6673016	8663	225	18	6901	0.00260832	Mature	0.0569576	370800	228	Yes	67002	535919	40788	97.63	206	3193211	1.19692	0.00260832	228	9.8997	52331	116666	34.11	6673016	8663	225	67002	40788	0.9763	206	3193211	11	0.787057	0.0029389	11.5029	10.8654	11.6671	3.55849	24.9239	9.06693
Jingning2020	Shandong	1	1.25249	317		53773	135433	35.4576	6956944	13300		21	7078	0.00296694	Mature	0.0535085	370800	317	Yes	62008	561761	41676	98.01	209	2863401	1.25249	0.00296694	317	4.0912	53773	135433	35.4576	6956944	13300	242	62008	41676	0.9801	209	2863401	11	0.812035	0.0026083	10.6192	10.8925	11.8162	3.59615	24.9656	9.49559
Linyi2010	Shandong	1	0.770792		2.4	23886	56814	21.84	2364649	2180	61.9674	22	7004	0.00314106	Regenerative	0.146992				17360	184143	33070	90.09	159	3225873	0.770792	0.00314106	-862	2.4	23886	56814	21.84	2364649	2180	61.9674	17360	33070	0.9009	159	3225873	11	0.571427		10.0859	10.0811	10.9476	3.12851	23.8865	7.68754
Linyi2011	Shandong	1	0.802566		2.7	27503	59141	20.6	2848859	2403	79.15	18	6679	0.00269501	Regenerative	0.137316				16116	294898	36227	94.25	169	3827091	0.802566	0.00269501	-634	2.7	27503	59141	20.6	2848859	2403	79.15	16116	36227	0.9425	169	3827091	11	0.589211	0.0031411	10.2036	10.2221	10.9877	3.07269	24.0728	7.78489
Linyi2012	Shandong	1	0.85979		2.81	29808	61294	21.65	3489792	2206	107	10	7487	0.00133565	Regenerative	0.109043				21161	316618	39377	93.63	181	4562736	0.85979	0.00133565	-406	2.81	29808	61294	21.65	3489792	2206	107	21161	39377	0.9363	181	4562736	11	0.620464	0.002695	10.2436	10.3026	11.0235	3.12016	24.2757	7.69939
Linyi2013	Shandong	1	0.90731		3.09	30613	61503	21.43	4054963	2771	129	29	7528	0.00385228	Regenerative	0.105371				9221	220521	41210	92.26	188	5496474	0.90731	0.00385228	-178	3.09	30613	61503	21.43	4054963	2771	129	9221	41210	0.9226	188	5496474	11	0.645694	0.0013356	10.3385	10.3292	11.0269	3.1104	24.4258	7.92732
Linyi2014	Shandong	1	0.958216	50	2.7786	35032	65209	23.32	4550709	2852	129	25	5631	0.00443971	Regenerative	0.105673	371300	50	Yes	26224	344215	45374	93.36	189	5240616	0.958216	0.00443971	50	2.7786	35032	65209	23.32	4550709	2852	129	26224	45374	0.9336	189	5240616	11	0.672034	0.0038523	10.2323	10.4641	11.0854	3.1913	24.5411	7.95613
Linyi2015	Shandong	1	1.02521	278	2.3949	36656	69602	23.01	5335871	3990	132	12	5926	0.00202497	Regenerative	0.100233	371300	278	Yes	28157	414508	48101	94.74	191	5076164	1.02521	0.00202497	278	2.3949	36656	69602	23.01	5335871	3990	132	28157	48101	0.9474	191	5076164	11	0.705672	0.0044397	10.0837	10.5094	11.1506	3.17847	24.7003	8.2918
Linyi2016	Shandong	1	1.11248	417	2.2088	38803	75748	21.29	5743259	4273	205	21	5978	0.00351288	Regenerative	0.0975201	371300	417	Yes	52255	414190	50085	95.22	198	5223531	1.11248	0.00351288	417	2.2088	38803	75748	21.29	5743259	4273	205	52255	50085	0.9522	198	5223531	11	0.747861	0.002025	10.0028	10.5663	11.2352	3.10414	24.7739	8.36031
Linyi2017	Shandong	1		1090	2.0837		84796	20.92	5896115	4722	227	17	5670	0.00299824	Regenerative	0.094207	371300	1090	Yes	25853	465641	39595	96.04	200	5534366	1.12787	0.00299824	1090	2.0837	41668.5	84796	20.92	5896115	4722	227	25853	39595	0.9604	200	5534366	11	0.75512	0.0035129	9.94453	10.6375	11.348	3.0874	24.8001	8.4602
Linyi2018	Shandong	1	1.14326	326	0.4272	44534	89237	21.63	6391287	5990	255	12	5335	0.0022493	Regenerative	0.101765	371300	326	Yes	23403	550500	43728	96.55	207	4870679	1.14326	0.0022493	326	0.4272	44534	89237	21.63	6391287	5990	255	23403	43728	0.9655	207	4870679	11	0.762326	0.0029982	8.36007	10.704	11.3991	3.11928	24.8808	8.69801
Linyi2019	Shandong	1	1.40496	343	0.2981	43213	100741	25.27	7108073	7013	281	16	5879	0.00272155	Regenerative	0.0938774	371300	343	Yes	34678	626836	47543	95.11	216	2909741	1.40496	0.00272155	343	0.2981	43213	100741	25.27	7108073	7013	281	34678	47543	0.9511	216	2909741	11	0.877534	0.0022493	8.00035	10.6739	11.5203	3.26843	24.9871	8.85566
Linyi2020	Shandong	1	1.48509	840		43582	111440	27.5338	7925416	12868		32	8288	0.003861	Regenerative	0.0873243	371300	840	Yes	59765	745029	49346	97.09	224	2395100	1.48509	0.003861	840	0.169	43582	111440	27.5338	7925416	12868	307	59765	49346	0.9709	224	2395100	11	0.910308	0.0027216	7.43307	10.6824	11.6212	3.35109	25.0959	9.46258
Longyan2010	Fujian	1	0.633615		2.13	38698	14100	13.24	1108134	681	24.9	16	6237	0.00256534	Mature	0.112075				6905	63005	10371	82.02	37	1365152	0.633615	0.00256534	-101	2.13	38698	14100	13.24	1108134	681	24.9	6905	10371	0.8202	37	1365152	11	0.490795		9.96651	10.5636	9.554	2.65605	23.1285	6.52503
Longyan2011	Fujian	1	0.55123		2.27	48554	14443	13.46	1377312	982	34.27	20	7049	0.00283728	Mature	0.102133				6227	88670	11604	82.23	38	1531832	0.55123	0.00283728	-71	2.27	48554	14443	13.46	1377312	982	34.27	6227	11604	0.8223	38	1531832	11	0.439048	0.0025653	10.0302	10.7904	9.57803	2.67139	23.346	6.89061
Longyan2012	Fujian	1	0.546092		2.53	53590	15562	14.27	1649299	1289	40	24	6557	0.00366021	Mature	0.0977298				9827	133650	12793	75.75	40	1336520	0.546092	0.00366021	-41	2.53	53590	15562	14.27	1649299	1289	40	9827	12793	0.7575	40	1336520	11	0.43573	0.0028373	10.1386	10.8891	9.65265	2.72589	23.5262	7.1624
Longyan2013	Fujian	1	0.63562		2.65	48842	16588	14.16	1994163	1866	43	16	3913	0.00408893	Mature	0.0927305				16540	120854	14425	85.5	40	1132592	0.63562	0.00408893	-11	2.65	48842	16588	14.16	1994163	1866	43	16540	14425	0.855	40	1132592	11	0.492022	0.0036602	10.1849	10.7964	9.7165	2.71866	23.7161	7.53209
Longyan2014	Fujian	1	0.635893		0.6722	62716	17146	14.33	2050747	1709	63	18	5027	0.00358066	Mature	0.0685584				25303	125525	14425	89.51	46	1128797	0.635893	0.00358066	19	0.6722	62716	17146	14.33	2050747	1709	63	25303	14425	0.8951	46	1128797	11	0.492189	0.0040889	8.81329	11.0464	9.74958	2.72981	23.7441	7.44425
Longyan2015	Fujian	1	0.68111	49	0.6073	66863	17846	14.14	2579654	2602	64	14	4778	0.0029301	Mature	0.0645355	350800	49	Yes	25833	241306	15690	88.67	55	900480	0.68111	0.0029301	49	0.6073	66863	17846	14.14	2579654	2602	64	25833	15690	0.8867	55	900480	11	0.519454	0.0035807	8.71177	11.1104	9.78959	2.71734	23.9735	7.86442
Longyan2016	Fujian	1	0.729269	79	0.4889	72354	18044	17.11	2742714	4099	75	27	5716	0.00472358	Mature	0.062274	350800	79	Yes	15958	218130	15628	89.23	59	718769	0.729269	0.00472358	79	0.4889	72354	18044	17.11	2742714	4099	75	15958	15628	0.8923	59	718769	11	0.547699	0.0029301	8.49495	11.1893	9.80062	2.89646	24.0348	8.31874
Longyan2017	Fujian	1		164	0.5175		17313	18.4	2998149	3371	84	17	5261	0.00323132	Mature	0.0604733	350800	164	Yes	47486	258118	16615	91.66	61	1222914	0.801222	0.00323132	164	0.5175	81504.5	17313	18.4	2998149	3371	84	47486	16615	0.9166	61	1222914	11	0.588465	0.0047236	8.55179	11.3084	9.75927	2.96527	24.1239	8.12326
Longyan2018	Fujian	1	0.873175	104	0.3385	90655	18486	19.5	3015305	4548	102	20	5725	0.00349345	Mature	0.0580535	350800	104	Yes	45592	242632	17381	92.3	65	1685653	0.873175	0.00349345	104	0.3385	90655	18486	19.5	3015305	4548	102	45592	17381	0.923	65	1685653	11	0.627635	0.0032313	8.1274	11.4148	9.82482	3.02042	24.1295	8.42266
Longyan2019	Fujian	1	0.962824	97	0.3185	101476	21575	19.56	3222765	4215	111	10	6006	0.001665	Mature	0.0553996	350800	97	Yes	44900	307640	17582		68	1799126	0.962824	0.001665	97	0.3185	101476	21575	19.56	3222765	4215	111	44900	17582	0.93875	68	1799126	11	0.674385	0.0034934	8.06652	11.5276	9.97934	3.02335	24.1961	8.34664
Longyan2020	Fujian	1	1.01978	68		105548	25085	19.5655	3331112	4365		21	6378	0.00329257	Mature	0.0472234	350800	68	Yes	39968	327574	18771	95.45	70	1842372	1.01978	0.00329257	68	0.2985	105548	25085	19.5655	3331112	4365	120	39968	18771	0.9545	70	1842372	11	0.702987	0.001665	8.00169	11.5669	10.1301	3.02361	24.2292	8.3816
Sanming2010	Fujian	1	0.680203		0.66	37917	17292	14.46	970095	289	23.0906	18	7082	0.00254165	Mature	0.102242				3437	36047	9520	73	28	414793	0.680203	0.00254165	-218	0.66	37917	17292	14.46	970095	289	23.0906	3437	9520	0.73	28	414793	11	0.518915		8.79498	10.5432	9.75806	2.73826	22.9955	5.66988
Sanming2011	Fujian	1	0.663956		1.14	48376	23113	14.3	1208542	465	31.8615	32	7595	0.0042133	Mature	0.0955386				4055	61963	10271	80.37	29	588123	0.663956	0.0042133	-161	1.14	48376	23113	14.3	1208542	465	31.8615	4055	10271	0.8037	29	588123	11	0.509198	0.0025417	9.34146	10.7868	10.0482	2.72785	23.2153	6.14419
Sanming2012	Fujian	1	0.653582		1.14	53422	22737	14.34	1532235	505	44	35	6532	0.00535824	Mature	0.0924024				5144	96922	11134	80.6	33	658553	0.653582	0.00535824	-104	1.14	53422	22737	14.34	1532235	505	44	5144	11134	0.806	33	658553	11	0.502944	0.0042133	9.34146	10.886	10.0318	2.73046	23.4526	6.22654
Sanming2013	Fujian	1	0.615046		1.04	53151	24114	15.18	1873622	828	53	22	4571	0.00481295	Mature	0.0865617				7805	74649	12249	82	34	798227	0.615046	0.00481295	-47	1.04	53151	24114	15.18	1873622	828	53	7805	12249	0.82	34	798227	11	0.479363	0.0053582	9.24966	10.8809	10.0906	2.78378	23.6537	6.72022
Sanming2014	Fujian	1	0.617451	10	0.9763	64590	24318	15.79	1988757	1445	55	28	4516	0.00620018	Mature	0.0649772	350400	10	Yes	8418	81003	12425	85	34	807359	0.617451	0.00620018	10	0.9763	64590	24318	15.79	1988757	1445	55	8418	12425	0.85	34	807359	11	0.480851	0.004813	9.18646	11.0758	10.099	2.82078	23.7134	7.27656
Sanming2015	Fujian	1	0.669407	67	0.9563	67978	24654	16.07	2406724	2591	54	26	4470	0.00581655	Mature	0.062434	350400	67	Yes	9070	109212	12551	85.19	34	652423	0.669407	0.00581655	67	0.9563	67978	24654	16.07	2406724	2591	54	9070	12551	0.8519	34	652423	11	0.512468	0.0062002	9.16576	11.127	10.1127	2.83732	23.9041	7.86019
Sanming2016	Fujian	1	0.700399	91	0.7699	73261	24648	14.7	2538020	2927	67	18	5070	0.0035503	Mature	0.0608644	350400	91	Yes	7681	97908	12692	85.92	34	898112	0.700399	0.0035503	91	0.7699	73261	24648	14.7	2538020	2927	67	7681	12692	0.8592	34	898112	11	0.530863	0.0058166	8.94898	11.2018	10.1125	2.75366	23.9572	7.98208
Sanming2017	Fujian	1		128	0.6799		25266	14.74	2909650	2753	76	32	5553	0.00576265	Mature	0.0586654	350400	128	Yes	6950	116784	10365	87.83	34	1475418	0.690283	0.00576265	128	0.6799	82333.5	25266	14.74	2909650	2753	76	6950	10365	0.8783	34	1475418	11	0.524896	0.0035503	8.82468	11.3186	10.1372	2.75621	24.0939	7.92081
Sanming2018	Fujian	1	0.680167	69	0.5912	91406	27309	15.14	2970992	2936	92	21	5475	0.00383562	Mature	0.0561442	350400	69	Yes	7844	116226	11014	90.11	34	2076661	0.680167	0.00383562	69	0.5912	91406	27309	15.14	2970992	2936	92	7844	11014	0.9011	34	2076661	11	0.518893	0.0057627	8.68491	11.4231	10.215	2.7813	24.1148	7.98514
Sanming2019	Fujian	1	0.638353	80	0.655	100641	32969	14.86	3165751	2185	103	27	5519	0.00489219	Mature	0.0536745	350400	80	Yes	9880	122385	11466	91.63	36	1976496	0.638353	0.00489219	80	0.655	100641	32969	14.86	3165751	2185	103	9880	11466	0.9163	36	1976496	11	0.493692	0.0038356	8.78737	11.5193	10.4033	2.7638	24.1782	7.68983
Sanming2020	Fujian	1	0.703218	52		108304	45375	15.4041	3344425	3616		38	7132	0.0053281	Mature	0.0477793	350400	52	Yes	8030	154668	12408	84.81	35	1572186	0.703218	0.0053281	52	0.7188	108304	45375	15.4041	3344425	3616	114	8030	12408	0.8481	35	1572186	11	0.53252	0.0048922	8.88031	11.5927	10.7227	2.79753	24.2331	8.1934
Taian2010	Shandong	1	0.688375		11.19	37390	95421	24.9	1756137	2035	45.04	15	6279	0.00238892	Mature	0.115541				12137	107933	19551	86.94	107	2990944	0.688375	0.00238892	-14	11.19	37390	95421	24.9	1756137	2035	45.04	12137	19551	0.8694	107	2990944	11	0.523766		11.6254	10.5292	11.4661	3.25424	23.589	7.61874
Taian2011	Shandong	1	0.736973		10	41850	98177	25.11	2083734	2221	55.13	20	6456	0.00309789	Mature	0.106456				9864	142111	21087	90.79	108	3573633	0.736973	0.00309789	-11	10	41850	98177	25.11	2083734	2221	55.13	9864	21087	0.9079	108	3573633	11	0.552144	0.0023889	11.5129	10.6419	11.4945	3.26232	23.76	7.70616
Taian2012	Shandong	1	0.792974		12.61	41850	100959	24.19	2426677	2158	60	21	6420	0.00327103	Mature	0.103984				13155	158803	23021	92.85	113	4052100	0.792974	0.00327103	-8	12.61	41850	100959	24.19	2426677	2158	60	13155	23021	0.9285	113	4052100	11	0.583876	0.0030979	11.7448	10.6419	11.5225	3.22645	23.9124	7.6774
Taian2013	Shandong	1	0.850235		12.72	49923	101965	25.73	2590660	2797	71	10	6027	0.0016592	Mature	0.0967989				14302	175953	26900	94.51	121	4525180	0.850235	0.0016592	-5	12.72	49923	101965	25.73	2590660	2797	71	14302	26900	0.9451	121	4525180	11	0.615313	0.003271	11.7535	10.8183	11.5324	3.28579	23.9778	7.93666
Taian2014	Shandong	1	0.917489		11.9977	53853	105210	25.79	2857756	2477	80	14	5444	0.00257164	Mature	0.0636913				17282	225982	25146	95.37	127	4587278	0.917489	0.00257164	-2	11.9977	53853	105210	25.79	2857756	2477	80	17282	25146	0.9537	127	4587278	11	0.651016	0.0016592	11.6951	10.894	11.5637	3.28803	24.0759	7.81521
Taian2015	Shandong	1	0.976448	1	10.5866	56490	109281	25.85	3268776	3115	77	7	6265	0.00111732	Mature	0.0598803	370900	1	Yes	17326	228971	26210	95.67	132	4272091	0.976448	0.00111732	1	10.5866	56490	109281	25.85	3268776	3115	77	17326	26210	0.9567	132	4272091	11	0.681301	0.0025716	11.5699	10.9418	11.6017	3.29027	24.2103	8.04431
Taian2016	Shandong	1	1.04354		7.8013	59027	130858	27.56	3305875	3121	121	24	5890	0.0040747	Mature	0.0572407				15503	211791	27691	96.1	155	3544959	1.04354	0.0040747	4	7.8013	59027	130858	27.56	3305875	3121	121	15503	27691	0.961	155	3544959	11	0.714682	0.0011173	11.2646	10.9858	11.7819	3.35201	24.2216	8.04623
Taian2017	Shandong	1		7	6.7785		122606	28.45	3559560	3223	130	16	6509	0.00245813	Mature	0.0550033	370900	7	Yes	22739	226900	24953	96.65	157	3036764	1.06382	0.00245813	7	6.7785	61870.5	122606	28.45	3559560	3223	130	22739	24953	0.9665	157	3036764	11	0.724559	0.0040747	11.1241	11.0328	11.7167	3.38269	24.2955	8.07838
Taian2018	Shandong	1	1.08411	32	3.2697	64714	124739	29.61	3810385	4277	146	23	5625	0.00408889	Mature	0.0529393	370900	32	Yes	16425	286153	25251	97.03	158	1434140	1.08411	0.00408889	32	3.2697	64714	124739	29.61	3810385	4277	146	16425	25251	0.9703	158	1434140	11	0.73434	0.0024581	10.3951	11.0777	11.734	3.42133	24.3636	8.36124
Taian2019	Shandong	1	1.29177	125	3.1775	47248	133288	30.89	4145498	4310	146	19	6518	0.002915	Mature	0.049643	370900	125	Yes	21951	308961	25742	96.99	161	1142527	1.29177	0.002915	125	3.1775	47248	133288	30.89	4145498	4310	146	21951	25742	0.9699	161	1142527	11	0.829326	0.0040889	10.3665	10.7632	11.8003	3.46229	24.4479	8.36893
Taian2020	Shandong	1	1.28323	99		50555	129638	28.6358	4347911	6723		20	7070	0.00282885	Mature	0.0450179	370900	99	Yes	21089	344302	26265	97.86	162	1132097	1.28323	0.00282885	99	3.0853	50555	129638	28.6358	4347911	6723	146	21089	26265	0.9786	162	1132097	11	0.82559	0.002915	10.337	10.8308	11.7725	3.38898	24.4956	8.81344
Zaozhuang2010	Shandong	1	0.520639		9.64	36839	21410	18.85	1289527	1290	31.2283	13	5297	0.00245422	Recessive	0.0961991				13838	153144	11013	92.04	118	1990000	0.520639	0.00245422	-7	9.64	36839	21410	18.85	1289527	1290	31.2283	13838	11013	0.9204	118	1990000	11	0.419131		11.4763	10.5143	9.97166	2.9882	23.2801	7.16317
Zaozhuang2011	Shandong	1	0.559477		10.09	41746	21940	21.06	1603447	1377	37.3001	22	5972	0.00368386	Recessive	0.0902993				15364	198197	12610	92.65	123	2308200	0.559477	0.00368386	-3	10.09	41746	21940	21.06	1603447	1377	37.3001	15364	12610	0.9265	123	2308200	11	0.444351	0.0024542	11.5219	10.6394	9.99611	3.09377	23.498	7.22839
Zaozhuang2012	Shandong	1	0.583749	1	10.87	45262	21426	24.8	1871868	1494	35	15	5558	0.00269881	Recessive	0.0869085	370400	1	Yes	16182	236266	13612	92.76	143	1872300	0.583749	0.00269881	1	10.87	45262	21426	24.8	1871868	1494	35	16182	13612	0.9276	143	1872300	11	0.459794	0.0036839	11.5964	10.7203	9.97241	3.25038	23.6528	7.30988
Zaozhuang2013	Shandong	1	0.619972		9.69	46228	22605	25.5	2078039	1975	56	14	4962	0.00282144	Recessive	0.0808906				9861	196263	14924	93.5	142	1858765	0.619972	0.00282144	5	9.69	46228	22605	25.5	2078039	1975	56	9861	14924	0.935	142	1858765	11	0.482409	0.0026988	11.4815	10.7414	10.026	3.27714	23.7573	7.58883
Zaozhuang2014	Shandong	1	0.703295		9.0395	51890	25492	25.51	2172070	1611	61	18	5645	0.00318866	Recessive	0.0694265				16769	238976	16150	95.44	134	1884569	0.703295	0.00318866	9	9.0395	51890	25492	25.51	2172070	1611	61	16769	16150	0.9544	134	1884569	11	0.532564	0.0028214	11.4119	10.8569	10.1462	3.27752	23.8015	7.38523
Zaozhuang2015	Shandong	1	0.753843	13	8.3112	52692	30307	25.5	2364093	2307	54	18	5710	0.00315236	Recessive	0.0651024	370400	13	Yes	9462	276654	17932	95.7	137	1615113	0.753843	0.00315236	13	8.3112	52692	30307	25.5	2364093	2307	54	9462	17932	0.957	137	1615113	11	0.561809	0.0031887	11.328	10.8722	10.3192	3.27714	23.8863	7.74414
Zaozhuang2016	Shandong	1	0.803864	66	7.3207	54984	34024	25.76	2469788	2588	86	32	7232	0.00442478	Recessive	0.06242	370400	66	Yes	14489	300924	18994	95.95	139	1655215	0.803864	0.00442478	66	7.3207	54984	34024	25.76	2469788	2588	86	14489	18994	0.9595	139	1655215	11	0.589931	0.0031524	11.2011	10.9148	10.4349	3.28691	23.93	7.85903
Zaozhuang2017	Shandong	1		154	6.8531		35933	26.34	2452853	2225	95	24	6889	0.00348381	Recessive	0.0596964	370400	154	Yes	15177	317149	18645	96.65	142	1935854	0.822456	0.00348381	154	6.8531	58105	35933	26.34	2452853	2225	95	15177	18645	0.9665	142	1935854	11	0.600185	0.0044248	11.1351	10.97	10.4894	3.30835	23.9231	7.70796
Zaozhuang2018	Shandong	1	0.841048	165	3.5857	61226	38866	27.16	2597389	3037	110	24	6951	0.00345274	Recessive	0.0564448	370400	165	Yes	22097	351342	17480	97	148	995473	0.841048	0.00345274	165	3.5857	61226	38866	27.16	2597389	3037	110	22097	17480	0.97	148	995473	11	0.610335	0.0034838	10.4873	11.0223	10.5679	3.3379	23.9804	8.01895
Zaozhuang2019	Shandong	1	1.08274	84	2.4185	43100	40221	26.36	2671355	3422	122	17	6071	0.0028002	Recessive	0.0526308	370400	84	Yes	30368	378466	18313	97.3	144	736699	1.08274	0.0028002	84	2.4185	43100	40221	26.36	2671355	3422	122	30368	18313	0.973	144	736699	11	0.733684	0.0034527	10.0935	10.6713	10.6022	3.30908	24.0084	8.13827
Zaozhuang2020	Shandong	1	1.226	24		44954	42917	26.1074	2710324	6284		18	6419	0.00280418	Recessive	0.0493623	370400	24	Yes	21635	406647	19097	98.2	147	767861	1.226	0.00280418	24	1.2513	44954	42917	26.1074	2710324	6284	134	21635	19097	0.982	147	767861	11	0.800205	0.0028002	9.4346	10.7134	10.667	3.29981	24.0229	8.74592
Zibo2010	Shandong	1	0.563129		4.46	63397	103289	16.28	2018701	3169	53.8884	30	6082	0.00493259	Regenerative	0.0119842				24642	210977	20873	92.26	221	6244752	0.563129	0.00493259	73	4.46	63397	103289	16.28	2018701	3169	53.8884	24642	20873	0.9226	221	6244752	11	0.44669		10.7055	11.0572	11.5453	2.84955	23.7283	8.06149
Zibo2011	Shandong	1	0.601461		4.81	72176	98081	22.31	2531904	3736	63.1876	27	6210	0.00434783	Regenerative	0.0260256				21685	293474	21708	93.08	222	7389218	0.601461	0.00434783	66	4.81	72176	98081	22.31	2531904	3736	63.1876	21685	21708	0.9308	222	7389218	11	0.470917	0.0049326	10.7811	11.1869	11.4936	3.14888	23.9548	8.22604
Zibo2012	Shandong	1	0.633994		5	77876	93079	22.73	2908832	3673	74	38	6979	0.00544491	Regenerative	0.0422682				44523	405832	22478	96.2	234	7628410	0.633994	0.00544491	59	5	77876	93079	22.73	2908832	3673	74	44523	22478	0.962	234	7628410	11	0.491027	0.0043478	10.8198	11.2629	11.4412	3.16674	24.0936	8.20904
Zibo2013	Shandong	1	0.68715		4.44	89441	90391	23.29	3245438	5389	84	29	6773	0.00428171	Regenerative	0.0573778				53831	424277	23235	95.38	245	7615418	0.68715	0.00428171	52	4.44	89441	90391	23.29	3245438	5389	84	53831	23235	0.9538	245	7615418	11	0.523041	0.0054449	10.701	11.4014	11.4119	3.19007	24.2031	8.5923
Zibo2014	Shandong	1	0.73068		4.0741	87531	95870	23.98	3425263	4491	85	30	6374	0.00470662	Regenerative	0.0640923				58848	421180	24945	95.76	257	6847633	0.73068	0.00470662	45	4.0741	87531	95870	23.98	3425263	4491	85	58848	24945	0.9576	257	6847633	11	0.548514	0.0042817	10.615	11.3798	11.4708	3.21808	24.257	8.41005
Zibo2015	Shandong	1	0.788176		3.249	89235	102998	23.4	3828905	6361	77	28	5721	0.00489425	Regenerative	0.0604781				86025	623134	26639	96.14	262	7054333	0.788176	0.00489425	38	3.249	89235	102998	23.4	3828905	6361	77	86025	26639	0.9614	262	7054333	11	0.581196	0.0047066	10.3887	11.399	11.5425	3.19458	24.3684	8.7581
Zibo2016	Shandong	1	0.84032	31	2.8731	94587	107151	24.02	4184326	5436	119	35	6569	0.00532806	Regenerative	0.0575677	370300	31	Yes	88308	695639	27471	96.45	269	8039058	0.84032	0.00532806	31	2.8731	94587	107151	24.02	4184326	5436	119	88308	27471	0.9645	269	8039058	11	0.609939	0.0048942	10.2658	11.4573	11.582	3.21968	24.4572	8.60098
Zibo2017	Shandong	1		24	0.6282		106251	27.73	4460258	5143	128	24	5420	0.00442804	Regenerative	0.0557466	370300	24	Yes	77744	711698	24022	96.87	275	6396321	0.852489	0.00442804	24	0.6282	101154	106251	27.73	4460258	5143	128	77744	24022	0.9687	275	6396321	11	0.61653	0.0053281	8.7456	11.5244	11.5736	3.35794	24.5211	8.54559
Zibo2018	Shandong	1	0.864657	70	0.6656	107720	107846	28.56	4746250	6209	140	32	5742	0.00557297	Regenerative	0.0532587	370300	70	Yes	90596	748957	24226	97.51	280	3495401	0.864657	0.00557297	70	0.6656	107720	107846	28.56	4746250	6209	140	90596	24226	0.9751	280	3495401	11	0.623077	0.004428	8.80342	11.5873	11.5885	3.38642	24.5832	8.73392
Zibo2019	Shandong	1	0.921274	223	0.7003	77510	115263	30.12	4997410	6294	154	29	6070	0.00477759	Regenerative	0.0504749	370300	223	Yes	121303	760323	24202	97.82	284	1936692	0.921274	0.00477759	223	0.7003	77510	115263	30.12	4997410	6294	154	121303	24202	0.9782	284	1936692	11	0.652989	0.005573	8.85424	11.2582	11.655	3.43785	24.6348	8.74751
Zibo2020	Shandong	1	0.97871	107		78092	122696	33.064	5227838	10633		33	6792	0.00485866	Regenerative	0.0451342	370300	107	Yes	92511	774730	30139	98.42	286	2223973	0.97871	0.00485866	107	0.735	78092	122696	33.064	5227838	10633	168	92511	30139	0.9842	286	2223973	11	0.682445	0.0047776	8.90259	11.2657	11.7175	3.52824	24.6798	9.27181
Chenzhou2010	Hunan	2	0.606551		3.55	24015	20407	6.09	1611473	432	23.073	16	5986	0.0026729	Mature	0.0955719				7469	86954	17212	61.8	144	1499585	0.606551	0.0026729		3.55	24015	20407	6.09	1611473	432	23.073	7469	17212	0.618	144	1499585	11	0.47409		10.4773	10.0865	9.92368	1.95869	23.503	6.07074
Chenzhou2011	Hunan	2	0.540395		3.59	29305	20605	13.87	2198775	472	27.53	13	6637	0.00195872	Mature	0.0895678				9862	119944	18348	71	145	1580042	0.540395	0.00195872		3.59	29305	20605	13.87	2198775	472	27.53	9862	18348	0.71	145	1580042	11	0.432039	0.0026729	10.4885	10.2856	9.93334	2.69935	23.8137	6.15909
Chenzhou2012	Hunan	2	0.547557		3.6	32848	20944	14.67	2486413	549	38	9	7077	0.00127173	Mature	0.086056				11340	147495	20103	80.96	145	1865200	0.547557	0.00127173		3.6	32848	20944	14.67	2486413	549	38	11340	20103	0.8096	145	1865200	11	0.436678	0.0019587	10.4913	10.3997	9.94966	2.75175	23.9367	6.30992
Chenzhou2013	Hunan	2	0.568443		3.68	32920	21766	15.18	3025851	1038	45	22	6874	0.00320047	Mature	0.0765857				13250	172468	23068	90.24	145	1942176	0.568443	0.00320047		3.68	32920	21766	15.18	3025851	1038	45	13250	23068	0.9024	145	1942176	11	0.450083	0.0012717	10.5133	10.4019	9.98815	2.78378	24.133	6.94601
Chenzhou2014	Hunan	2	0.59299		3.373	39999	23942	15.45	3515722	912	49	12	5983	0.00200568	Mature	0.0723044				8128	106249	23068	92.3	145	1986909	0.59299	0.00200568		3.373	39999	23942	15.45	3515722	912	49	8128	23068	0.923	145	1986909	11	0.465613	0.0032005	10.4262	10.5966	10.0834	2.80032	24.2831	6.81674
Chenzhou2015	Hunan	2	0.651052		2.9013	42682	24460	14.51	3788178	1209	62	30	5544	0.00541126	Mature	0.0693543				12378	182318	24623	91.8	73	1751400	0.651052	0.00541126		2.9013	42682	24460	14.51	3788178	1209	62	12378	24623	0.918	73	1751400	11	0.501413	0.0020057	10.2755	10.6616	10.1048	2.74148	24.3577	7.09838
Chenzhou2016	Hunan	2	0.732424		2.4333	46691	26236	6.23	4040665	985	72	28	6388	0.00438322	Mature	0.0683706				13307	191295	29485	93.1	73	1772600	0.732424	0.00438322		2.4333	46691	26236	6.23	4040665	985	72	13307	29485	0.931	73	1772600	11	0.549522	0.0054113	10.0996	10.7513	10.1749	1.97824	24.4223	6.89366
Chenzhou2017	Hunan	2			2.2094		28023	6.22	3976419	1126	90	25	7149	0.00349699	Mature	0.0668052				7472	113770	22673	94.72	74	1643381	0.882871	0.00349699		2.2094	48586.5	28023	6.22	3976419	1126	90	7472	22673	0.9472	74	1643381	11	0.632798	0.0043832	10.0031	10.7911	10.2408	1.97686	24.4062	7.02731
Chenzhou2018	Hunan	2	1.03332		1.8327	50482	29809	12.67	4173001	1582	124	25	7199	0.0034727	Mature	0.0650137				13652	116781	24303	81.28	70	1460563	1.03332	0.0034727		1.8327	50482	29809	12.67	4173001	1582	124	13652	24303	0.8128	70	1460563	11	0.709669	0.003497	9.81619	10.8294	10.3026	2.6152	24.4545	7.36708
Chenzhou2019	Hunan	2	1.35211		1.8652	50760	30634	11.6	4405446	1989	126	28	7239	0.00386794	Mature	0.0635607				24392	122169	27237	95.3	70	1242723	1.35211	0.00386794		1.8652	50760	30634	11.6	4405446	1989	126	24392	27237	0.953	70	1242723	11	0.855314	0.0034727	9.83376	10.8349	10.3299	2.5337	24.5087	7.59589
Chenzhou2020	Hunan	2	1.29485			53581	32711	11.4666	4644547	3019		21	6888	0.00304878	Mature	0.0587676				32103	131357	25854	95.5	80	1833320	1.29485	0.00304878		1.8977	53581	32711	11.4666	4644547	3019	128	32103	25854	0.955	80	1833320	11	0.830667	0.0038679	9.85104	10.889	10.3955	2.52305	24.5615	8.01301
Chizhou2010	Anhui	2	0.819567		0.11	21437	24645	23.74	681120	143	11.2433	8	6301	0.00126964	Mature	0.119666				5806	46888	4008	59.59	37	192071	0.819567	0.00126964	9	0.11	21437	24645	23.74	681120	143	11.2433	5806	4008	0.5959	37	192071	11	0.598598		7.00397	9.97292	10.1124	3.20842	22.6418	4.96981
Chizhou2011	Anhui	2	0.713363		0.08	26345	27306	24.65	881080	540	12.5819	29	7889	0.003676	Mature	0.117582				5227	65480	4331	87.36	36	375512	0.713363	0.003676	8	0.08	26345	27306	24.65	881080	540	12.5819	5227	4331	0.8736	36	375512	11	0.538458	0.0012696	6.68586	10.1791	10.2149	3.24454	22.8992	6.29342
Chizhou2012	Anhui	2	0.739779		0.08	29471	29796	24.3	1127224	642	15	19	5694	0.00333685	Mature	0.11113				7538	85250	4818	89.72	37	401345	0.739779	0.00333685	7	0.08	29471	29796	24.3	1127224	642	15	7538	4818	0.8972	37	401345	11	0.553758	0.003676	6.68586	10.2912	10.3022	3.2308	23.1456	6.46615
Chizhou2013	Anhui	2	0.75041		0.1	28534	21359	24.43	1306761	1068	18	12	3686	0.00325556	Mature	0.10266				10173	81800	5255	91.07	37	527417	0.75041	0.00325556	6	0.1	28534	21359	24.43	1306761	1068	18	10173	5255	0.9107	37	527417	11	0.55985	0.0033368	6.90876	10.2589	9.96927	3.23593	23.2934	6.97448
Chizhou2014	Anhui	2	0.840051	5	0.141	36267	21024	25.09	1388229	1154	19	12	5424	0.00221239	Mature	0.0641231	341700	5	Yes	11704	80731	5317	92.24	37	526841	0.840051	0.00221239	5	0.141	36267	21024	25.09	1388229	1154	19	11704	5317	0.9224	37	526841	11	0.609793	0.0032556	7.25205	10.4987	9.95347	3.26155	23.3539	7.05186
Chizhou2015	Anhui	2	0.886649	4	0.1111	38014	22879	25.35	1475708	1553	23	21	5892	0.00356415	Mature	0.0643395	341700	4	Yes	10162	89885	6096	93.58	37	530398	0.886649	0.00356415	4	0.1111	38014	22879	25.35	1475708	1553	23	10162	6096	0.9358	37	530398	11	0.634802	0.0022124	7.01392	10.5457	10.038	3.27147	23.415	7.34859
Chizhou2016	Anhui	2	1.00868	10	0.0925	40919	24178	25.65	1489985	1353	28	27	7208	0.00374584	Mature	0.0640479	341700	10	Yes	8716	86340	5945	93.84	37	512519	1.00868	0.00374584	10	0.0925	40919	24178	25.65	1489985	1353	28	8716	5945	0.9384	37	512519	11	0.697479	0.0035642	6.83087	10.6194	10.0932	3.28279	23.4246	7.21082
Chizhou2017	Anhui	2		25	0.1331		25629	25.62	1436093	1555	35	19	6509	0.00291904	Mature	0.0623434	341700	25	Yes	7129	86334	5188	94.74	39	442912	1.05731	0.00291904	25	0.1331	43892	25629	25.62	1436093	1555	35	7129	5188	0.9474	39	442912	11	0.721399	0.0037458	7.19444	10.6895	10.1515	3.28166	23.3878	7.34987
Chizhou2018	Anhui	2	1.10594	15	0.1391	46865	26115	25.57	1544335	1764	42	35	7274	0.00481166	Mature	0.0614797	341700	15	Yes	15606	99928	5913	95.24	40	834564	1.10594	0.00481166	15	0.1391	46865	26115	25.57	1544335	1764	42	15606	5913	0.9524	40	834564	11	0.74476	0.002919	7.2385	10.7551	10.1703	3.27978	23.4604	7.47591
Chizhou2019	Anhui	2	1.03579	20	0.1457	56217	29989	26.36	1646024	1833	49	21	5813	0.00361259	Mature	0.060588	341700	20	Yes	20037	106209	6550	95.93	41	711700	1.03579	0.00361259	20	0.1457	56217	29989	26.36	1646024	1833	49	20037	6550	0.9593	41	711700	11	0.710882	0.0048117	7.28482	10.937	10.3086	3.30908	23.5242	7.51426
Chizhou2020	Anhui	2	1.03926	8		64843	35934	26.4447	1781087	2374		16	6548	0.00244349	Mature	0.0539702	341700	8	Yes	20861	113716	7397	96.4	42	611514	1.03926	0.00244349	8	0.1523	64843	35934	26.4447	1781087	2374	56	20861	7397	0.964	42	611514	11	0.712585	0.0036126	7.32909	11.0797	10.4895	3.31217	23.6031	7.77275
Chuzhou2010	Anhui	2	0.600081		0.34	17400	39640	6.09	1281171	953	20.4681	17	9517	0.00178628	Mature	0.106386				5805	46893	9724	82.35	68	809200	0.600081	0.00178628	-615	0.34	17400	39640	6.09	1281171	953	20.4681	5805	9724	0.8235	68	809200	11	0.470054		8.13182	9.76428	10.5876	1.95869	23.2736	6.86066
Chuzhou2011	Anhui	2	0.540337		0.31	21634	41896	13.87	1832473	2013	26.2285	7	4131	0.0016945	Mature	0.105192				6818	72150	11156	89.2	80	1650809	0.540337	0.0016945	-490	0.31	21634	41896	13.87	1832473	2013	26.2285	6818	11156	0.892	80	1650809	11	0.432001	0.0017863	8.03948	9.98207	10.643	2.69935	23.6315	7.60788
Chuzhou2012	Anhui	2	0.532607		0.3	24651	46984	14.67	2310284	2262	31	27	10222	0.00264136	Mature	0.101504				12075	83888	12676	81.02	87	1735187	0.532607	0.00264136	-365	0.3	24651	46984	14.67	2310284	2262	31	12075	12676	0.8102	87	1735187	11	0.42697	0.0016945	8.0067	10.1126	10.7576	2.75175	23.8632	7.72445
Chuzhou2013	Anhui	2	0.525283		0.12	24190	43735	15.18	2508733	3151	43	7	6453	0.00108477	Mature	0.095217				10885	94898	13730	95.81	102	2194585	0.525283	0.00108477	-240	0.12	24190	43735	15.18	2508733	3151	43	10885	13730	0.9581	102	2194585	11	0.42218	0.0026414	7.09091	10.0937	10.6859	2.78378	23.9456	8.05579
Chuzhou2014	Anhui	2	0.536181		0.1103	30562	46548	15.45	2688462	2940	52	14	6641	0.00210812	Mature	0.0900751				20325	101947	14254	96.24	113	2393965	0.536181	0.00210812	-115	0.1103	30562	46548	15.45	2688462	2940	52	20325	14254	0.9624	113	2393965	11	0.429299	0.0010848	7.00669	10.3276	10.7483	2.80032	24.0148	7.98651
Chuzhou2015	Anhui	2	0.560128	10	0.1091	32634	49120	14.51	3026067	3117	64	25	8067	0.00309905	Mature	0.0882746	341100	10	Yes	32117	123935	15226	88.55	116	2577371	0.560128	0.00309905	10	0.1091	32634	49120	14.51	3026067	3117	64	32117	15226	0.8855	116	2577371	11	0.444768	0.0021081	6.99577	10.3931	10.802	2.74148	24.1331	8.04495
Chuzhou2016	Anhui	2	0.692818	135	0.1075	35301	51397	6.23	3348542	3601	72	24	8092	0.00296589	Mature	0.0869019	341100	135	Yes	39324	145393	16598	95.39	85	2760835	0.692818	0.00296589	135	0.1075	35301	51397	6.23	3348542	3601	72	39324	16598	0.9539	85	2760835	11	0.526395	0.003099	6.98101	10.4717	10.8474	1.97824	24.2344	8.18924
Chuzhou2017	Anhui	2		127	0.1056		53503	6.22	3802745	3107	87	23	7390	0.00311231	Mature	0.0850619	341100	127	Yes	42144	165252	13721	95.78	87	3321521	0.69637	0.00311231	127	0.1056	39650	53503	6.22	3802745	3107	87	42144	13721	0.9578	87	3321521	11	0.528491	0.0029659	6.96319	10.5879	10.8875	1.97686	24.3616	8.04173
Chuzhou2018	Anhui	2	0.699923	37	0.1039	43999	53418	12.67	4059925	4653	106	32	8939	0.00357982	Mature	0.0822629	341100	37	Yes	41042	195291	14419	96.49	90	4071152	0.699923	0.00357982	37	0.1039	43999	53418	12.67	4059925	4653	106	41042	14419	0.9649	90	4071152	11	0.530583	0.0031123	6.94698	10.692	10.8859	2.6152	24.427	8.44548
Chuzhou2019	Anhui	2	0.862877	97	0.2109	70429	55739	11.6	4551158	5995	118	18	6829	0.00263582	Mature	0.0791852	341100	97	Yes	68001	211765	16437	95.89	92	3017625	0.862877	0.00263582	97	0.2109	70429	55739	11.6	4551158	5995	118	68001	16437	0.9589	92	3017625	11	0.622122	0.0035798	7.65444	11.1624	10.9284	2.5337	24.5412	8.69885
Chuzhou2020	Anhui	2	0.867282	12		76087	60061	11.4666	4629403	8654		11	6372	0.0017263	Mature	0.0661563	341100	12	Yes	73720	224041	19752	97.2	104	2884562	0.867282	0.0017263	12	0.3179	76087	60061	11.4666	4629403	8654	130	73720	19752	0.972	104	2884562	11	0.624484	0.0026358	8.06464	11.2396	11.0031	2.52305	24.5583	9.06589
Ganzhou2010	Jiangxi	2	0.827773		1.33	13322	78317	10.15	2396873	362	42.7078	22	5929	0.00371058	Mature	0.17903				1584	23000	18265	38.01	76	874374	0.827773	0.00371058	-12	1.33	13322	78317	10.15	2396873	362	42.7078	1584	18265	0.3801	76	874374	11	0.603098		9.49559	9.49725	11.2685	2.41144	23.9	5.8944
Ganzhou2011	Jiangxi	2	0.748095		1.27	15895	83317	9.58	3118366	598	50.0346	22	6244	0.00352338	Mature	0.179288				2524	33957	22874	38.97	85	1478616	0.748095	0.00352338	-8	1.27	15895	83317	9.58	3118366	598	50.0346	2524	22874	0.3897	85	1478616	11	0.558527	0.0037106	9.44944	9.67382	11.3304	2.35896	24.1632	6.39526
Ganzhou2012	Jiangxi	2			1.24	17873	85479	10.11	4041635	788	68	19	5941	0.00319811	Mature	0.184016				2634	46258	25122	38.97	89	1501858	0.794109	0.00319811	-4	1.24	17873	85479	10.11	4041635	788	68	2634	25122	0.3897	89	1501858	11	0.584508	0.0035234	9.42553	9.7911	11.356	2.40785	24.4225	6.67077
Ganzhou2013	Jiangxi	2	0.840123		1.27	18012	84800	10.97	4804153	1717	109	34	5642	0.00602623	Mature	0.167869				3363	50349	28154	42.2	93	1722553	0.840123	0.00602623	0	1.27	18012	84800	10.97	4804153	1717	109	3363	28154	0.422	93	1722553	11	0.609832	0.0031981	9.44944	9.79885	11.3481	2.4824	24.5953	7.44892
Ganzhou2014	Jiangxi	2	0.85071		1.0634	21708	87434	11.64	5362745	1969	100	19	5186	0.00366371	Mature	0.162644				7205	159024	33832	58.03	125	2029011	0.85071	0.00366371	4	1.0634	21708	87434	11.64	5362745	1969	100	7205	33832	0.5803	125	2029011	11	0.615569	0.0060262	9.27191	9.98548	11.3787	2.53687	24.7053	7.58579
Ganzhou2015	Jiangxi	2	0.928118	8	1.0438	23148	91497	13.3	6149655	3977	150	30	5149	0.00582637	Mature	0.153479	360700	8	Yes	11200	177051	36171	73.47	129	1986925	0.928118	0.00582637	8	1.0438	23148	91497	13.3	6149655	3977	150	11200	36171	0.7347	129	1986925	11	0.656544	0.0036637	9.2533	10.0497	11.4241	2.66026	24.8422	8.28853
Ganzhou2016	Jiangxi	2	1.0377	12	1.0654	25761	137176	14.87	6768320	5268	162	16	5994	0.00266934	Mature	0.142986	360700	12	Yes	18535	204693	38687	83.13	135	2372327	1.0377	0.00266934	12	1.0654	25761	137176	14.87	6768320	5268	162	18535	38687	0.8313	135	2372327	11	0.711824	0.0058264	9.27379	10.1567	11.829	2.76443	24.9381	8.5696
Ganzhou2017	Jiangxi	2		29	0.7485		95302	15.89	7763343	5822	153	26	5774	0.00450294	Mature	0.136013	360700	29	Yes	51176	350541	42064	86.44	173	2447474	1.05176	0.00450294	29	0.7485	29095	95302	15.89	7763343	5822	153	51176	42064	0.8644	173	2447474	11	0.718699	0.0026693	8.92079	10.2784	11.4648	2.82672	25.0753	8.66957
Ganzhou2018	Jiangxi	2	1.06582	12	0.5956	32429	97425	17.4	8575883	8901	213	19	5886	0.003228	Mature	0.129138	360700	12	Yes	70050	380662	30499	88.37	177	2113085	1.06582	0.003228	12	0.5956	32429	97425	17.4	8575883	8901	213	70050	30499	0.8837	177	2113085	11	0.725527	0.0045029	8.69232	10.3868	11.4869	2.91235	25.1748	9.09403
Ganzhou2019	Jiangxi	2	1.26435	4	0.5171	39968	105348	19.37	10074419	12127	217	17	7425	0.00228956	Mature	0.121881	360700	4	Yes	84140	430385	31623	89.95	190	2018501	1.26435	0.00228956	4	0.5171	39968	105348	19.37	10074419	12127	217	84140	31623	0.8995	190	2018501	11	0.817287	0.003228	8.55101	10.5959	11.565	3.01406	25.3359	9.40327
Ganzhou2020	Jiangxi	2	1.32537	2		40754	113733	20.8176	9767563	17612		17	7406	0.00229544	Mature	0.110722	360700	2	Yes	86329	492898	36219	91.76	200	2735369	1.32537	0.00229544	2	0.4386	40754	113733	20.8176	9767563	17612	221	86329	36219	0.9176	200	2735369	11	0.843881	0.0022896	8.3864	10.6153	11.6416	3.08272	25.3049	9.77639
Hebi2010	Henan	2	0.259486		4.78	28531	9899	14.4	591289	230	15.7158	21	6042	0.00347567	Mature	0.074227				2589	52605	5665	82.51	50	560826	0.259486	0.00347567	23	4.78	28531	9899	14.4	591289	230	15.7158	2589	5665	0.8251	50	560826	11	0.230703		10.7748	10.2588	9.20029	2.73437	22.5004	5.44242
Hebi2011	Henan	2	0.255584		5.47	31763	10086	15.32	742467	382	19.298	29	7133	0.00406561	Mature	0.0634139				3984	78772	5693	82.79	58	631000	0.255584	0.00406561	20	5.47	31763	10086	15.32	742467	382	19.298	3984	5693	0.8279	58	631000	11	0.227601	0.0034757	10.9096	10.3661	9.219	2.79239	22.7281	5.94803
Hebi2012	Henan	2	0.267915		5.21	34456	10516	15.17	834956	327	23	18	5592	0.00321888	Mature	0.0598788				5335	86151	6315	85.61	61	629029	0.267915	0.00321888	17	5.21	34456	10516	15.17	834956	327	23	5335	6315	0.8561	61	629029	11	0.237374	0.0040656	10.8609	10.4475	9.26075	2.78316	22.8455	5.79301
Hebi2013	Henan	2	0.257354		4.6	37477	10701	15.9	869198	463	26	17	4894	0.00347364	Mature	0.0551267				6043	107478	7084	88.34	64	892615	0.257354	0.00347364	14	4.6	37477	10701	15.9	869198	463	26	6043	7084	0.8834	64	892615	11	0.22901	0.0032189	10.7364	10.5315	9.27819	2.82731	22.8857	6.13988
Hebi2014	Henan	2	0.346297		4.1894	42550	11370	16.09	940582	348	30	39	6209	0.0062812	Mature	0.052342				6918	115095	7294	80	64	966541	0.346297	0.0062812	11	4.1894	42550	11370	16.09	940582	348	30	6918	7294	0.8	64	966541	11	0.297357	0.0034736	10.6429	10.6585	9.33882	2.83849	22.9646	5.85507
Hebi2015	Henan	2	0.399663	8	3.6945	44778	12135	16.07	1149368	478	29	23	6100	0.00377049	Mature	0.0453316	410600	8	Yes	7342	102642	7654	93.64	64	1023312	0.399663	0.00377049	8	3.6945	44778	12135	16.07	1149368	478	29	7342	7654	0.9364	64	1023312	11	0.336232	0.0062812	10.5172	10.7095	9.40393	2.83732	23.1651	6.1717
Hebi2016	Henan	2	0.410367	5	3.0856	47940	13833	16.11	1157997	404	37	28	7523	0.00372192	Mature	0.0429799	410600	5	Yes	9429	98923	7683	91.69	64	1096827	0.410367	0.00372192	5	3.0856	47940	13833	16.11	1157997	404	37	9429	7683	0.9169	64	1096827	11	0.34385	0.0037705	10.3371	10.7777	9.53488	2.83966	23.1725	6.00389
Hebi2017	Henan	2		40	2.7318		15908	17.48	1224053	525	36	23	6899	0.00333382	Mature	0.0416057	410600	40	Yes	12948	102020	7893	95.62	64	1133891	0.439901	0.00333382	40	2.7318	50501.5	15908	17.48	1224053	525	36	12948	7893	0.9562	64	1133891	11	0.364575	0.0037219	10.2153	10.8298	9.67464	2.91669	23.228	6.2653
Hebi2018	Henan	2	0.469436	114	2.301	53063	17328	18.39	1305781	928	43	29	5814	0.00498796	Mature	0.0395593	410600	114	Yes	18661	135100	7907	96.05	64	1080200	0.469436	0.00498796	114	2.301	53063	17328	18.39	1305781	928	43	18661	7907	0.9605	64	1080200	11	0.384879	0.0033338	10.0437	10.8793	9.76014	2.96476	23.2926	6.83411
Hebi2019	Henan	2	0.559186	270	2.4962	60672	20388	20.69	1444942	1032	48	41	6986	0.00586888	Mature	0.0359045	410600	270	Yes	23202	151004	8124	96.54	64	525730	0.559186	0.00586888	270	2.4962	60672	20388	20.69	1444942	1032	48	23202	8124	0.9654	64	525730	11	0.444164	0.004988	10.1251	11.0132	9.92275	3.07685	23.3939	6.94022
Hebi2020	Henan	2	0.630069	90		62736	22918	20.976	1561410	1159		27	5764	0.00468425	Mature	0.0304464	410600	90	Yes	33902	165377	8214	96.74	65	415000	0.630069	0.00468425	90	2.6914	62736	22918	20.976	1561410	1159	53	33902	8214	0.9674	65	415000	11	0.488622	0.0058689	10.2004	11.0467	10.0397	3.08995	23.4714	7.05617
Hengyang2010	Hunan	2	0.790145		2.31	20419	94489	15.26	2093341	621	32.52	13	6231	0.00208634	Mature	0.0590697				7496	77250	21853	55	102	1476356	0.790145	0.00208634	-87	2.31	20419	94489	15.26	2093341	621	32.52	7496	21853	0.55	102	1476356	11	0.582297		10.0476	9.92427	11.4563	2.78871	23.7646	6.43294
Hengyang2011	Hunan	2	0.712551		2.37	24231	118142	17.51	2599294	868	34.41	19	6521	0.00291366	Mature	0.0539916				5847	50417	21909	66.1	109	2085585	0.712551	0.00291366	-69	2.37	24231	118142	17.51	2599294	868	34.41	5847	21909	0.661	109	2085585	11	0.537984	0.0020863	10.0733	10.0954	11.6797	2.91831	23.9811	6.76734
Hengyang2012	Hunan	2	0.721856		2.02	27258	125448	17.66	3042955	798	54	7	4961	0.00141101	Mature	0.0526774				8555	159804	25555	70	109	1602150	0.721856	0.00141101	-51	2.02	27258	125448	17.66	3042955	798	54	8555	25555	0.7	109	1602150	11	0.543403	0.0029137	9.91349	10.2131	11.7396	2.92638	24.1387	6.68336
Hengyang2013	Hunan	2	0.761636		2.23	27601	101423	17.68	3642848	1683	63	25	6881	0.00363319	Mature	0.047916				11433	160251	27420	72	114	1751661	0.761636	0.00363319	-33	2.23	27601	101423	17.68	3642848	1683	63	11433	27420	0.72	114	1751661	11	0.566243	0.001411	10.0124	10.2256	11.5271	2.92745	24.3186	7.42893
Hengyang2014	Hunan	2	0.819174		1.7371	32934	105260	12.79	4129846	1466	66	10	5085	0.00196657	Mature	0.044917				11411	170831	32597	72.3	128	952827	0.819174	0.00196657	-15	1.7371	32934	105260	12.79	4129846	1466	66	11411	32597	0.723	128	952827	11	0.598383	0.0036332	9.76262	10.4023	11.5642	2.62394	24.4441	7.29098
Hengyang2015	Hunan	2	0.899843	3	1.7255	35538	109023	9.95	4918783	1978	73	12	5291	0.002268	Mature	0.044706	430400	3	Yes	12877	229960	37659	73	113	1836488	0.899843	0.002268	3	1.7255	35538	109023	9.95	4918783	1978	73	12877	37659	0.73	113	1836488	11	0.641771	0.0019666	9.75592	10.4784	11.5993	2.39334	24.6189	7.59035
Hengyang2016	Hunan	2	1.04455	21	1.628	39020	118657	12.83	5394202	2247	93	11	5556	0.00197984	Mature	0.0446702	430400	21	Yes	16820	236438	39300	81	113	1043671	1.04455	0.00197984	21	1.628	39020	118657	12.83	5394202	2247	93	16820	39300	0.81	113	1043671	11	0.715176	0.002268	9.69775	10.5719	11.684	2.62684	24.7112	7.7178
Hengyang2017	Hunan	2		163	1.5726		159110	9.04	5304298	2602	115	15	5920	0.00253378	Mature	0.0447282	430400	163	Yes	19721	254379	28774	83.52	139	1340428	1.34564	0.00253378	163	1.5726	40591.5	159110	9.04	5304298	2602	115	19721	28774	0.8352	139	1340428	11	0.852557	0.0019798	9.66314	10.6113	11.9774	2.30658	24.6944	7.86442
Hengyang2018	Hunan	2	1.64673	27	1.0273	42163	166644	12.08	5314820	3248	134	22	6677	0.00329489	Mature	0.0435757	430400	27	Yes	30942	238474	31912	80.45	131	1169710	1.64673	0.00329489	27	1.0273	42163	166644	12.08	5314820	3248	134	30942	31912	0.8045	131	1169710	11	0.973324	0.0025338	9.23737	10.6493	12.0236	2.57108	24.6963	8.0861
Hengyang2019	Hunan	2	1.74166		0.9593	46379	128770	12.8	6000208	3777	140	15	6522	0.00229991	Mature	0.0422155				30951	167202	33966	80.45	131	967161	1.74166	0.00229991	-109	0.9593	46379	128770	12.8	6000208	3777	140	30951	33966	0.8045	131	967161	11	1.00856	0.0032949	9.16889	10.7446	11.7658	2.62467	24.8176	8.23695
Hengyang2020	Hunan	2	1.64608			52550	138823	13.2361	5775145	3833		5	6802	0.00073508	Mature	0.0402395				46624	263274	34686	97.27	142	886285	1.64608	0.00073508	-245	0.8913	52550	138823	13.2361	5775145	3833	146	46624	34686	0.9727	142	886285	11	0.973079	0.0022999	9.09538	10.8695	11.841	2.65578	24.7794	8.25166
Huaibei2010	Anhui	2	0.411665		11.31	22309	30192	10.26	659289	215	14.5931	23	6461	0.00355982	Recessive	0.112536				6885	63149	9110	85	77	621238	0.411665	0.00355982	-34	11.31	22309	30192	10.26	659289	215	14.5931	6885	9110	0.85	77	621238	11	0.34477		11.636	10.0128	10.3154	2.42126	22.6093	5.37528
Huaibei2011	Anhui	2	0.380012		11.76	26239	31439	11.92	872917	376	18.0276	15	5871	0.00255493	Recessive	0.109397				7839	95340	9897	87.3	84	720838	0.380012	0.00255493	-27	11.76	26239	31439	11.92	872917	376	18.0276	7839	9897	0.873	84	720838	11	0.322092	0.0035598	11.6751	10.175	10.3558	2.55878	22.8899	5.93224
Huaibei2012	Anhui	2	0.386814		12.09	29278	32147	12	1085342	1141	23	12	6175	0.00194332	Recessive	0.104313				10458	102059	8816	89.59	85	822786	0.386814	0.00194332	-20	12.09	29278	32147	12	1085342	1141	23	10458	8816	0.8959	85	822786	11	0.327009	0.0025549	11.7027	10.2846	10.3781	2.56495	23.1077	7.04054
Huaibei2013	Anhui	2	0.374963		11.69	32729	33165	12.89	1087215	1750	28	5	3944	0.00126775	Recessive	0.0976922				9726	89081	9526	89.54	85	614638	0.374963	0.00126775	-13	11.69	32729	33165	12.89	1087215	1750	28	9726	9526	0.8954	85	614638	11	0.318427	0.0019433	11.6691	10.3961	10.4093	2.63117	23.1095	7.46794
Huaibei2014	Anhui	2	0.456481		11.5156	35324	34736	13.32	1160077	1391	35	6	5556	0.00107991	Recessive	0.0885326				12631	103759	10974	90.18	88	567327	0.456481	0.00107991	-6	11.5156	35324	34736	13.32	1160077	1391	35	12631	10974	0.9018	88	567327	11	0.376023	0.0012677	11.654	10.4724	10.4556	2.66166	23.1743	7.2385
Huaibei2015	Anhui	2	0.586919	1	10.2743	35057	38534	14.75	1314355	1098	37	13	5796	0.00224293	Recessive	0.0862492	340600	1	Yes	7788	134528	11065	90.26	90	322019	0.586919	0.00224293	1	10.2743	35057	38534	14.75	1314355	1098	37	7788	11065	0.9026	90	322019	11	0.461794	0.0010799	11.54	10.4648	10.5593	2.75684	23.2992	7.00216
Huaibei2016	Anhui	2	0.63809	8	8.9408	36427	39800	16.91	1426554	951	42	21	7306	0.00287435	Recessive	0.0814671	340600	8	Yes	8086	140548	10613	90.18	91	741417	0.63809	0.00287435	8	8.9408	36427	39800	16.91	1426554	951	42	8086	10613	0.9018	91	741417	11	0.493531	0.0022429	11.401	10.5031	10.5916	2.88536	23.3811	6.85856
Huaibei2017	Anhui	2		20	7.9651		39539	17.32	1527736	966	52	21	6005	0.00349709	Recessive	0.0783245	340600	20	Yes	11478	141787	9241	93.06	94	1010579	0.670806	0.00349709	20	7.9651	40194.5	39539	17.32	1527736	966	52	11478	9241	0.9306	94	1010579	11	0.513306	0.0028743	11.2854	10.6015	10.5851	2.90799	23.4496	6.8742
Huaibei2018	Anhui	2	0.703521	10	6.4055	43962	38717	18.36	1667011	1278	61	23	6640	0.00346386	Recessive	0.0735551	340600	10	Yes	9350	158503	9252	94.39	95	1091234	0.703521	0.00346386	10	6.4055	43962	38717	18.36	1667011	1278	61	9350	9252	0.9439	95	1091234	11	0.532697	0.0034971	11.0675	10.6911	10.5641	2.96321	23.5369	7.15383
Huaibei2019	Anhui	2	1.18207	12	4.9744	47654	44058	20.24	1900091	1603	67	8	6401	0.0012498	Recessive	0.0703149	340600	12	Yes	6592	189573	10406	94.94	96	1214996	1.18207	0.0012498	12	4.9744	47654	44058	20.24	1900091	1603	67	6592	10406	0.9494	96	1214996	11	0.780276	0.0034639	10.8147	10.7717	10.6933	3.05589	23.6678	7.38026
Huaibei2020	Anhui	2	1.22502	9		56661	46643	21.2134	1837610	2925		15	6574	0.00228172	Recessive	0.0692019	340600	9	Yes	23618	188009	11132	96.87	96	1284046	1.22502	0.00228172	9	3.5433	56661	46643	21.2134	1837610	2925	73	23618	11132	0.9687	96	1284046	11	0.799765	0.0012498	10.4754	10.9449	10.7503	3.1007	23.6343	7.98139
Huainan2010	Anhui	2	0.431543		12.99	26049	62852	10.06	810173	633	17.21	33	7726	0.00427129	Mature	0.0866583				10331	103236	9156	85	97	448161	0.431543	0.00427129	-13	12.99	26049	62852	10.06	810173	633	17.21	10331	9156	0.85	97	448161	11	0.358753		11.7745	10.1678	11.0486	2.40334	22.8153	6.45205
Huainan2011	Anhui	2	0.416577		14.17	30400	64730	10.08	1096382	706	23.398	29	7756	0.00373904	Mature	0.0853949				17271	147305	9790	58.83	96	541028	0.416577	0.00373904	-10	14.17	30400	64730	10.08	1096382	706	23.398	17271	9790	0.5883	96	541028	11	0.348243	0.0042713	11.8615	10.3222	11.078	2.40514	23.1179	6.56103
Huainan2012	Anhui	2	0.439382		15.42	33489	66817	12.09	1489483	1606	28	34	6996	0.00485992	Mature	0.0804469				25257	172567	10900	77.43	100	523737	0.439382	0.00485992	-7	15.42	33489	66817	12.09	1489483	1606	28	25257	10900	0.7743	100	523737	11	0.364214	0.003739	11.946	10.419	11.1097	2.57185	23.4243	7.38212
Huainan2013	Anhui	2	0.481308		13.25	33720	80692	13.88	1686273	1846	32	42	7729	0.00543408	Mature	0.0747129				27045	162852	10741	78.23	105	189168	0.481308	0.00543408	-4	13.25	33720	80692	13.88	1686273	1846	32	27045	10741	0.7823	105	189168	11	0.392926	0.0048599	11.7943	10.4259	11.2984	2.70002	23.5484	7.52132
Huainan2014	Anhui	2	0.588297		12.3953	33361	79193	13.92	1459783	1919	37	26	5131	0.00506724	Mature	0.0677517				17750	150197	11243	87.94	105	-50146	0.588297	0.00506724	-1	12.3953	33361	79193	13.92	1459783	1919	37	17750	11243	0.8794	105	-50146	11	0.462662	0.0054341	11.7277	10.4152	11.2797	2.7027	23.4041	7.56008
Huainan2015	Anhui	2	0.822		10.8264	26398	77829	15	1534525	2385	45	23	5339	0.00430792	Mature	0.0963383				18198	176362	11913	88.55	107	145668	0.822	0.00430792	2	10.8264	26398	77829	15	1534525	2385	45	18198	11913	0.8855	107	145668	11	0.599935	0.0050672	11.5923	10.1811	11.2623	2.77259	23.4541	7.77737
Huainan2016	Anhui	2	0.859657	5	9.1755	27990	79932	15.43	2180016	2203	59	30	6643	0.00451603	Mature	0.083449	340400	5	Yes	21672	170387	15817	88.71	110	512202	0.859657	0.00451603	5	9.1755	27990	79932	15.43	2180016	2203	59	21672	15817	0.8871	110	512202	11	0.620392	0.0043079	11.4269	10.2396	11.2889	2.79911	23.8052	7.69803
Huainan2017	Anhui	2			7.6747		62643	16.46	2332828	2299	68	30	6154	0.00487488	Mature	0.0797077				26309	223856	13645	93.39	104	533229	0.887526	0.00487488	8	7.6747	30238.5	62643	16.46	2332828	2299	68	26309	13645	0.9339	104	533229	11	0.635267	0.004516	11.2483	10.3169	11.0452	2.85991	23.8729	7.74066
Huainan2018	Anhui	2	0.915396	11	7.4237	32487	59775	16.81	2451702	2225	80	25	6577	0.00380113	Mature	0.0771277	340400	11	Yes	7560	146886	14470	95.09	104	720212	0.915396	0.00380113	11	7.4237	32487	59775	16.81	2451702	2225	80	7560	14470	0.9509	104	720212	11	0.649925	0.0048749	11.215	10.3886	10.9984	2.87976	23.9226	7.70796
Huainan2019	Anhui	2	1.21027	12	5.8027	37140	64930	17.41	2620841	2022	87	25	7065	0.00353857	Mature	0.0740246	340400	12	Yes	42240	235742	14991	94.25	106	931782	1.21027	0.00353857	12	5.8027	37140	64930	17.41	2620841	2022	87	42240	14991	0.9425	106	931782	11	0.793114	0.0038011	10.9687	10.5225	11.0811	2.91289	23.9894	7.61234
Huainan2020	Anhui	2	1.27199			43557	72763	17.5614	2881068	3261		13	4709	0.00276067	Mature	0.0765926				33446	235432	15559	95.7	123	842987	1.27199	0.00276067	13	4.1817	43557	72763	17.5614	2881068	3261	94	33446	15559	0.957	123	842987	11	0.820655	0.0035386	10.6411	10.6819	11.195	2.92108	24.084	8.0901
Jiaozuo2010	Henan	2	0.338237		3.03	35767	68931	13.96	1215497	702	29.4999	18	5753	0.0031288	Recessive	0.0660239				9170	76444	12678	89.74	90	2344659	0.338237	0.0031288	-29	3.03	35767	68931	13.96	1215497	702	29.4999	9170	12678	0.8974	90	2344659	11	0.291353		10.3189	10.4848	11.1409	2.70538	23.221	6.55536
Jiaozuo2011	Henan	2	0.336769		5.71	40809	72397	15.28	1447983	1062	37.8206	13	6160	0.00211039	Recessive	0.0589784				11552	107731	13249	85.6	96	2767888	0.336769	0.00211039	-19	5.71	40809	72397	15.28	1447983	1062	37.8206	11552	13249	0.856	96	2767888	11	0.290255	0.0031288	10.9526	10.6167	11.1899	2.78994	23.396	6.96885
Jiaozuo2012	Henan	2	0.365402		5.14	44029	78575	15.59	1659704	1195	49	18	7309	0.00246272	Recessive	0.0555855				13642	132745	14492	86.1	102	2749870	0.365402	0.00246272	-9	5.14	44029	78575	15.59	1659704	1195	49	13642	14492	0.861	102	2749870	11	0.311449	0.0021104	10.8474	10.6926	11.2718	2.8088	23.5325	7.08674
Jiaozuo2013	Henan	2	0.367695	1	4.66	46396	83135	15.6	1831407	1415	46	21	5831	0.00360144	Recessive	0.0510915	410800	1	Yes	16930	154368	15564	87.3	102	3190373	0.367695	0.00360144	1	4.66	46396	83135	15.6	1831407	1415	46	16930	15564	0.873	102	3190373	11	0.313127	0.0024627	10.7494	10.745	11.3282	2.8094	23.6309	7.25559
Jiaozuo2014	Henan	2	0.498058	11	4.3328	52421	93824	16.12	1924798	1854	51	23	6261	0.00367353	Recessive	0.0486096	410800	11	Yes	18404	162559	15880	87.5	106	3492063	0.498058	0.00367353	11	4.3328	52421	93824	16.12	1924798	1854	51	18404	15880	0.875	106	3492063	11	0.40417	0.0036014	10.6766	10.8671	11.4492	2.84025	23.6807	7.52564
Jiaozuo2015	Henan	2	0.554384	57	3.9907	54590	97438	16.02	2163159	2200	79	11	6013	0.00182937	Recessive	0.0420082	410800	57	Yes	17110	158374	16540	90.24	111	3406391	0.554384	0.00182937	57	3.9907	54590	97438	16.02	2163159	2200	79	17110	16540	0.9024	111	3406391	11	0.44108	0.0036735	10.5943	10.9076	11.487	2.83439	23.7974	7.69667
Jiaozuo2016	Henan	2	0.579116	130	3.2149	59183	74003	16.13	2178204	2545	136	33	7226	0.00456684	Recessive	0.0394401	410800	130	Yes	11902	138705	20360	90.75	113	3625275	0.579116	0.00456684	130	3.2149	59183	74003	16.13	2178204	2545	136	11902	20360	0.9075	113	3625275	11	0.456865	0.0018294	10.3782	10.9884	11.2119	2.84083	23.8043	7.84228
Jiaozuo2017	Henan	2		610	2.788		79804	16.45	2395444	2927	87	35	7449	0.00469862	Recessive	0.0381073	410800	610	Yes	11674	173551	17230	97.5	113	3827126	0.62298	0.00469862	610	2.788	62755.5	79804	16.45	2395444	2927	87	11674	17230	0.975	113	3827126	11	0.484264	0.0045668	10.2357	11.047	11.2873	2.85934	23.8994	7.98208
Jiaozuo2018	Henan	2	0.666843	210	2.4924	66328	89341	17.14	2689631	3886	98	44	7522	0.00584951	Recessive	0.0363525	410800	210	Yes	16355	190349	17869	97.5	116	3778316	0.666843	0.00584951	210	2.4924	66328	89341	17.14	2689631	3886	98	16355	17869	0.975	116	3778316	11	0.510932	0.0046986	10.1236	11.1024	11.4002	2.89812	24.0153	8.26539
Jiaozuo2019	Henan	2	0.764223	430	2.5293	76827	100142	17.48	2976022	4174	107	28	9313	0.00300655	Recessive	0.0333484	410800	430	Yes	17339	188080	18815	98.89	117	2819450	0.764223	0.00300655	430	2.5293	76827	100142	17.48	2976022	4174	107	17339	18815	0.9889	117	2819450	11	0.56771	0.0058495	10.1383	11.2493	11.5144	2.91669	24.1164	8.33687
Jiaozuo2020	Henan	2	1.20381	172		60384	106026	18.145	3212287	4925		39	8588	0.00454122	Recessive	0.0275267	410800	172	Yes	18553	211526	18895	99.25	117	1158949	1.20381	0.00454122	172	2.5662	60384	106026	18.145	3212287	4925	116	18553	18895	0.9925	117	1158949	11	0.790188	0.0030066	10.1528	11.0085	11.5715	2.95204	24.1928	8.50228
Jingdezhen2010	Jiangxi	2	0.509543		0.61	29155	27233	16.06	778735	267	11.2023	12	2302	0.00521286	Recessive	0.0905645				5027	41498	4461	99.92	67.84	261380	0.509543	0.00521286	-43	0.61	29155	27233	16.06	778735	267	11.2023	5027	4461	0.9992	67.84	261380	11	0.411807		8.71621	10.2804	10.2122	2.83674	22.7758	5.59099
Jingdezhen2011	Jiangxi	2	0.461587		0.88	35421	25172	16.46	987450	316	14.12	30	5915	0.00507185	Recessive	0.0773575				6776	69318	5095	76.5	68	265353	0.461587	0.00507185	-33	0.88	35421	25172	16.46	987450	316	14.12	6776	5095	0.765	68	265353	11	0.379523	0.0052129	9.08262	10.4751	10.1335	2.85991	23.0132	5.7589
Jingdezhen2012	Jiangxi	2	0.54984		0.89	39151	23885	16.1	1207087	303	15	15	4142	0.00362144	Recessive	0.0728777				7352	74824	4968	69.56	70	364219	0.54984	0.00362144	-23	0.89	39151	23885	16.1	1207087	303	15	7352	4968	0.6956	70	364219	11	0.438152	0.0050719	9.09392	10.5752	10.081	2.83908	23.2141	5.71703
Jingdezhen2013	Jiangxi	2	0.583905		0.65	40981	23167	16.33	1353980	412	24	23	3912	0.00587935	Recessive	0.070334				8948	74777	6740	71.34	60	480397	0.583905	0.00587935	-13	0.65	40981	23167	16.33	1353980	412	24	8948	6740	0.7134	60	480397	11	0.459894	0.0036214	8.77971	10.6209	10.0505	2.85244	23.3289	6.02345
Jingdezhen2014	Jiangxi	2	0.592427		0.5397	45438	26164	16.21	1495692	486	24	11	4253	0.00258641	Recessive	0.0665162				8277	78310	7176	74	60	464248	0.592427	0.00258641	-3	0.5397	45438	26164	16.21	1495692	486	24	8277	7176	0.74	60	464248	11	0.465259	0.0058793	8.59378	10.7241	10.1722	2.84549	23.4284	6.18826
Jingdezhen2015	Jiangxi	2	0.633557	7	0.5102	47216	29320	16.14	1729617	794	24	14	4687	0.00298699	Recessive	0.0636049	360200	7	Yes	12278	93213	7021	74	61	485013	0.633557	0.00298699	7	0.5102	47216	29320	16.14	1729617	794	24	12278	7021	0.74	61	485013	11	0.49076	0.0025864	8.53758	10.7625	10.2861	2.84142	23.5738	6.67834
Jingdezhen2016	Jiangxi	2	0.668107	17	0.3524	50989	32210	28.2	1738028	872	39	32	4326	0.00739713	Recessive	0.0606934	360200	17	Yes	6139	98360	7778	74	61	542072	0.668107	0.00739713	17	0.3524	50989	32210	28.2	1738028	872	39	6139	7778	0.74	61	542072	11	0.51169	0.002987	8.16764	10.8394	10.3801	3.37417	23.5786	6.77194
Jingdezhen2017	Jiangxi	2		9	0.2229		32276	24.31	1921282	1326	25	9	4090	0.00220049	Recessive	0.0594963	360200	9	Yes	26447	95961	7205	74	60	543433	0.816061	0.00220049	9	0.2229	50856	32276	24.31	1921282	1326	25	26447	7205	0.74	60	543433	11	0.59667	0.0073971	7.70976	10.8368	10.3821	3.2312	23.6788	7.19068
Jingdezhen2018	Jiangxi	2	0.964015	4	0.1523	50723	18223	25.76	2040485	1888	25	19	4920	0.00386179	Recessive	0.057086	360200	4	Yes	12721	110617	7590	94.99	60	343307	0.964015	0.00386179	4	0.1523	50723	18223	25.76	2040485	1888	25	12721	7590	0.9499	60	343307	11	0.674991	0.0022005	7.32909	10.8341	9.81049	3.28691	23.739	7.5438
Jingdezhen2019	Jiangxi	2	1.11146	11	0.1189	55228	33941	30.02	2361873	2260	54	22	6182	0.00355872	Recessive	0.0544774	360200	11	Yes	2007	45342	8009	95.48	100	304862	1.11146	0.00355872	11	0.1189	55228	33941	30.02	2361873	2260	54	2007	8009	0.9548	100	304862	11	0.747381	0.0038618	7.08171	10.9192	10.4324	3.43463	23.8853	7.72356
Jingdezhen2020	Jiangxi	2	1.15246	2		59134	25776	30.1698	2358765	2765		12	6171	0.00194458	Recessive	0.0565375	360200	2	Yes	2148	48684	8300	93.52	100	396494	1.15246	0.00194458	2	0.0855	59134	25776	30.1698	2358765	2765	83	2148	8300	0.9352	100	396494	11	0.76661	0.0035587	6.75227	10.9876	10.1572	3.43945	23.884	7.92516
Loudi2010	Hunan	2	0.586682		3.2	17569	25669	12.85	1053211	424	19.5865	19	6161	0.00308391	Mature	0.162515				198	18963	8952	50.25	47	510449	0.586682	0.00308391	-7	3.2	17569	25669	12.85	1053211	424	19.5865	198	8952	0.5025	47	510449	11	0.461645		10.3735	9.77395	10.1531	2.62828	23.0777	6.05209
Loudi2011	Hunan	2	0.534157		3.1	22362	26186	12.51	1313666	506	19.6732	21	6752	0.00311019	Mature	0.152011				2592	45268	10898	50	49	784233	0.534157	0.00311019	-5	3.1	22362	26186	12.51	1313666	506	19.6732	2592	10898	0.5	49	784233	11	0.427981	0.0030839	10.3418	10.0152	10.173	2.60343	23.2987	6.22851
Loudi2012	Hunan	2	0.544679		3.18	26367	24460	9.1	1652037	713	38	17	7692	0.00221009	Mature	0.149705				2254	72801	12443	85.03	55	861226	0.544679	0.00221009	-3	3.18	26367	24460	9.1	1652037	713	38	2254	12443	0.8503	55	861226	11	0.434816	0.0031102	10.3673	10.1799	10.1048	2.31254	23.5279	6.57088
Loudi2013	Hunan	2	0.580544		2.98	25471	28191	9.31	1891627	764	40	10	7215	0.001386	Mature	0.114598				3771	76504	12678	80.33	55	1094517	0.580544	0.001386	-1	2.98	25471	28191	9.31	1891627	764	40	3771	12678	0.8033	55	1094517	11	0.457769	0.0022101	10.3023	10.1453	10.2468	2.33311	23.6633	6.63988
Loudi2014	Hunan	2	0.598692	1	2.7883	31509	28316	9.27	2038290	878	44	10	5466	0.00182949	Mature	0.109331	431300	1	Yes	2092	77071	16293	68.47	47	918486	0.598692	0.00182949	1	2.7883	31509	28316	9.27	2038290	878	44	2092	16293	0.6847	47	918486	11	0.469185	0.001386	10.2358	10.3581	10.2512	2.32923	23.738	6.77879
Loudi2015	Hunan	2	0.695808	3	1.5691	33444	27771	10.15	2377721	979	45	9	6599	0.00136384	Mature	0.102439	431300	3	Yes	1645	79199	19273	61	47	626420	0.695808	0.00136384	3	1.5691	33444	27771	10.15	2377721	979	45	1645	19273	0.61	47	626420	11	0.528159	0.0018295	9.66091	10.4177	10.2318	2.41144	23.892	6.88755
Loudi2016	Hunan	2	0.765473	4	1.383	36058	28728	10.2	2675845	1058	55	13	5879	0.00221126	Mature	0.0980732	431300	4	Yes	3033	95489	21787	90.15	50	1127384	0.765473	0.00221126	4	1.383	36058	28728	10.2	2675845	1058	55	3033	21787	0.9015	50	1127384	11	0.568419	0.0013638	9.53467	10.4929	10.2657	2.41591	24.0101	6.96508
Loudi2017	Hunan	2		52	1.2472		29162	23.29	2778358	1112	69	9	5403	0.00166574	Mature	0.0924644	431300	52	Yes	3509	112187	17707	94.4	50	1550624	0.877001	0.00166574	52	1.2472	37653.5	29162	23.29	2778358	1112	69	3509	17707	0.944	50	1550624	11	0.629675	0.0022113	9.43132	10.5362	10.2807	3.19007	24.0477	7.01481
Loudi2018	Hunan	2	0.988529	18	0.921	39249	34000	44.89	3032858	1669	89	6	4977	0.00120555	Mature	0.0886715	431300	18	Yes	11540	121800	20138	95.62	51	1588483	0.988529	0.00120555	18	0.921	39249	34000	44.89	3032858	1669	89	11540	20138	0.9562	51	1588483	11	0.687395	0.0016657	9.12815	10.5777	10.4341	3.82625	24.1354	7.42058
Loudi2019	Hunan	2	1.31751	12	0.6814	41675	39221	23.31	3208750	1749	100	11	5317	0.00206884	Mature	0.0850039	431300	12	Yes	21711	157444	20707	96.06	72	1755774	1.31751	0.00206884	12	0.6814	41675	39221	23.31	3208750	1749	100	21711	20707	0.9606	72	1755774	11	0.840493	0.0012055	8.82688	10.6377	10.577	3.19089	24.1917	7.46737
Loudi2020	Hunan	2	1.27682	23		43913	40292	23.5262	3295235	2571		12	5907	0.00203149	Mature	0.0799576	431300	23	Yes	29426	162263	21655	97.19	54	1623798	1.27682	0.00203149	23	0.4418	43913	40292	23.5262	3295235	2571	111	29426	21655	0.9719	54	1623798	11	0.822778	0.0020688	8.39367	10.69	10.6039	3.19974	24.2183	7.85244
Luoyang2010	Henan	2	0.527418		1.51	35762	82214	6.78	2307993	2034	65.9421	18	7599	0.00236873	Regenerative	0.147622				18880	163489	25319	94.34	180	1893719	0.527418	0.00236873	-485	1.51	35762	82214	6.78	2307993	2034	65.9421	18880	25319	0.9434	180	1893719	11	0.423579		9.62252	10.4847	11.3171	2.05156	23.8622	7.61825
Luoyang2011	Henan	2	0.508566		1.8	41198	100119	7.37	2969001	2699	80.734	10	7462	0.00134012	Regenerative	0.133836				33854	261935	26452	94.34	185	2399452	0.508566	0.00134012	-361	1.8	41198	100119	7.37	2969001	2699	80.734	33854	26452	0.9434	185	2399452	11	0.411159	0.0023687	9.79818	10.6262	11.5141	2.12465	24.1141	7.90101
Luoyang2012	Henan	2	0.542014		1.7	45316	118923	7.76	3451128	3611	96	6	6317	0.00094982	Regenerative	0.127881				41633	305045	29157	99.57	185	2009039	0.542014	0.00094982	-237	1.7	45316	118923	7.76	3451128	3611	96	41633	29157	0.9957	185	2009039	11	0.433089	0.0013401	9.74103	10.7214	11.6862	2.1702	24.2645	8.19202
Luoyang2013	Henan	2	0.594735		2.26	45387	118507	8.96	3733705	4156	138	14	5548	0.00252343	Regenerative	0.120116				43307	285492	31742	97.91	190	2366226	0.594735	0.00252343	-113	2.26	45387	118507	8.96	3733705	4156	138	43307	31742	0.9791	190	2366226	11	0.466708	0.0009498	10.0258	10.723	11.6827	2.29858	24.3433	8.33255
Luoyang2014	Henan	2	0.819855	11	2.33	49417	124241	9.66	4129882	4579	150	26	6985	0.00372226	Regenerative	0.114653	410300	11	Yes	51899	290075	34475	97.71	192	2287978	0.819855	0.00372226	11	2.33	49417	124241	9.66	4129882	4579	150	51899	34475	0.9771	192	2287978	11	0.598757	0.0025234	10.0563	10.8081	11.73	2.3665	24.4441	8.42945
Luoyang2015	Henan	2	0.907081	135	2.0942	51692	130773	9.82	4777578	5491	157	27	7384	0.00365655	Regenerative	0.105081	410300	135	Yes	50959	301540	36896	93.75	209	2184713	0.907081	0.00365655	135	2.0942	51692	130773	9.82	4777578	5491	157	50959	36896	0.9375	209	2184713	11	0.645574	0.0037223	9.94956	10.8531	11.7812	2.3814	24.5898	8.61105
Luoyang2016	Henan	2	1.00192	127	1.8031	56410	134827	10.53	5169122	5363	152	27	6928	0.00389723	Regenerative	0.102146	410300	127	Yes	53320	335343	41943	98.76	215	2760032	1.00192	0.00389723	127	1.8031	56410	134827	10.53	5169122	5363	152	53320	41943	0.9876	215	2760032	11	0.694106	0.0036566	9.7999	10.9404	11.8118	2.44495	24.6685	8.58746
Luoyang2017	Henan	2		328	1.3529		118132	11.34	5493532	5652	194	16	6599	0.00242461	Regenerative	0.0978691	410300	328	Yes	71628	344777	35734	98.8	217	3771118	1.06594	0.00242461	328	1.3529	62058.5	118132	11.34	5493532	5652	194	71628	35734	0.988	217	3771118	11	0.725587	0.0038972	9.51267	11.0358	11.6796	2.51285	24.7294	8.63994
Luoyang2018	Henan	2	1.12997	392	1.0801	67707	126250	12.66	5974673	8791	274	30	7676	0.00390829	Regenerative	0.0937808	410300	392	Yes	116380	403715	38026	98.8	218	3886474	1.12997	0.00390829	392	1.0801	67707	126250	12.66	5974673	8791	274	116380	38026	0.988	218	3886474	11	0.756106	0.0024246	9.28749	11.123	11.746	2.61447	24.8134	9.0816
Luoyang2019	Henan	2	1.05509	671	0.9778	72912	133852	13.01	6475723	8731	236	24	8514	0.00281889	Regenerative	0.087847	410300	671	Yes	133397	403497	40061	90.2		3201545	1.05509	0.00281889	671	0.9778	72912	133852	13.01	6475723	8731	236	133397	40061	0.902	219	3201545	11	0.720318	0.0039083	9.18799	11.197	11.8045	2.63977	24.8939	9.07475
Luoyang2020	Henan	2	1.10801	76		72872	140619	13.3539	6890326	11161		6	3945	0.00152091	Regenerative	0.0717408	410300	76	Yes	128579	440674	41901	96.94		2687529	1.10801	0.00152091	76	0.8755	72872	140619	13.3539	6890326	11161	198	128579	41901	0.9694	220	2687529	11	0.745743	0.0028189	9.0775	11.1965	11.8538	2.66402	24.956	9.32027
Nanyang2010	Henan	2	0.526023		3.26	19145	66735	8.95	2471103	845	42.31	10	6510	0.0015361	Regenerative	0.118105				12231	99686	25700	62.38	85	1295786	0.526023	0.0015361	-398	3.26	19145	66735	8.95	2471103	845	42.31	12231	25700	0.6238	85	1295786	11	0.422665		10.3921	9.85985	11.1085	2.29757	23.9305	6.74052
Nanyang2011	Henan	2	0.530955		4.15	21590	65508	10.53	3096480	1099	51.2	16	7375	0.00216949	Regenerative	0.108356				12405	145678	28300	65.13	93	1803048	0.530955	0.00216949	-296	4.15	21590	65508	10.53	3096480	1099	51.2	12405	28300	0.6513	93	1803048	11	0.425892	0.0015361	10.6335	9.98003	11.0899	2.44495	24.1561	7.00307
Nanyang2012	Henan	2	0.570169		3.77	23086	67206	12.45	3865551	1391	58	21	7078	0.00296694	Regenerative	0.105484				13958	170156	32395	65.13	114	2074258	0.570169	0.00296694	-194	3.77	23086	67206	12.45	3865551	1391	58	13958	32395	0.6513	114	2074258	11	0.451183	0.0021695	10.5374	10.047	11.1155	2.59898	24.3779	7.2385
Nanyang2013	Henan	2	0.620158		2.67	21343	68279	12.41	4282854	1831	75	33	7382	0.00447033	Regenerative	0.101607				16970	221129	35810	64.15	117	1980378	0.620158	0.00447033	-92	2.67	21343	68279	12.41	4282854	1831	75	16970	35810	0.6415	117	1980378	11	0.482524	0.0029669	10.1925	9.96853	11.1314	2.596	24.4805	7.51316
Nanyang2014	Henan	2	0.773763	10	3.1469	26651	70399	12.98	4513635	1756	72	39	7497	0.00520208	Regenerative	0.0971587	411300	10	Yes	19199	233999	38546	83.6	122	2388532	0.773763	0.00520208	10	3.1469	26651	70399	12.98	4513635	1756	72	19199	38546	0.836	122	2388532	11	0.573103	0.0044703	10.3568	10.1906	11.1619	2.63763	24.5329	7.47136
Nanyang2015	Henan	2	0.864211	112	2.7722	28653	74511	13.63	5158350	3071	83	25	7236	0.00345495	Regenerative	0.0878208	411300	112	Yes	17700	230018	37470	84.33	141	2014560	0.864211	0.00345495	112	2.7722	28653	74511	13.63	5158350	3071	83	17700	37470	0.8433	141	2014560	11	0.622838	0.0052021	10.23	10.263	11.2187	2.68307	24.6665	8.03008
Nanyang2016	Henan	2	0.905251	133	2.0395	31010	80438	13.58	5487831	3556	126	42	7983	0.00526118	Regenerative	0.0842571	411300	133	Yes	21364	245878	39760	91.59	148	2057267	0.905251	0.00526118	133	2.0395	31010	80438	13.58	5487831	3556	126	21364	39760	0.9159	148	2057267	11	0.644614	0.0034549	9.92309	10.3421	11.2952	2.67965	24.7284	8.17667
Nanyang2017	Henan	2		262	1.5569		86448	13.28	5840598	3075	147	23	8056	0.00285501	Regenerative	0.082684	411300	262	Yes	30581	297663	33636	96.33	155	1657362	0.983936	0.00285501	262	1.5569	33264.5	86448	13.28	5840598	3075	147	30581	33636	0.9633	155	1657362	11	0.685083	0.0052612	9.6531	10.4123	11.3673	2.65886	24.7907	8.03139
Nanyang2018	Henan	2	1.06262	212	1.2037	35519	90554	13.5	6486481	4633	179	27	8054	0.00335237	Regenerative	0.0795582	411300	212	Yes	32780	316870	38292	97.7	158	1138911	1.06262	0.00335237	212	1.2037	35519	90554	13.5	6486481	4633	179	32780	38292	0.977	158	1138911	11	0.723977	0.002855	9.39582	10.4779	11.4137	2.67415	24.8956	8.44117
Nanyang2019	Henan	2	1.56004	596	1.0693	38064	98170	14.29	7024315	5197	209				Regenerative	0.0739786	411300	596	Yes	29730	427794	55331	97.63	159	1645199	1.56004	0.00311639	596	1.0693	38064	98170	14.29	7024315	5197	209	29730	55331	0.9763	159	1645199	11	0.940021	0.0033524	9.27744	10.5471	11.4945	2.7272	24.9752	8.55603
Nanyang2020	Henan	2	1.5962	246		40315	111267	14.8807	7444983	7497		23	7985	0.0028804	Regenerative	0.0645304	411300	246	Yes	32607	435503	57100	97.88	162	1429232	1.5962	0.0028804	246	0.9349	40315	111267	14.8807	7444983	7497	239	32607	57100	0.9788	162	1429232	11	0.954049	0.0031164	9.14313	10.6045	11.6197	2.76511	25.0334	8.92239
Pingdingshan2010	Henan	2	0.375697		11.83	26730	61790	9.54	1485902	621	36.2438	25	6869	0.00363954	Mature	0.138787				6061	85052	20564	95.84	71	1453300	0.375697	0.00363954	-7	11.83	26730	61790	9.54	1485902	621	36.2438	6061	20564	0.9584	71	1453300	11	0.318961		11.681	10.1936	11.0315	2.35518	23.4219	6.43294
Pingdingshan2011	Henan	2	0.385425		12.72	30227	61910	9.53	1751729	836	40.8457	11	6941	0.00158479	Mature	0.124571				10071	120669	21442	92.97	71	1658100	0.385425	0.00158479	0	12.72	30227	61910	9.53	1751729	836	40.8457	10071	21442	0.9297	71	1658100	11	0.326007	0.0036395	11.7535	10.3165	11.0335	2.35423	23.5864	6.72982
Pingdingshan2012	Henan	2	0.482181		14.77	30380	61476	11.24	2096506	893	44	10	6177	0.00161891	Mature	0.118876				11327	160772	22703	93.16	72	1293963	0.482181	0.00161891	7	14.77	30380	61476	11.24	2096506	893	44	11327	22703	0.9316	72	1293963	11	0.393515	0.0015848	11.903	10.3216	11.0264	2.50471	23.7661	6.79571
Pingdingshan2013	Henan	2	0.538039	14	13.42	28938	59307	11.29	2265588	1275	47	15	4928	0.00304383	Mature	0.108869	410400	14	Yes	10098	172300	23707	93.16	73	1598773	0.538039	0.00304383	14	13.42	28938	59307	11.29	2265588	1275	47	10098	23707	0.9316	73	1598773	11	0.430508	0.0016189	11.8071	10.2729	10.9905	2.50879	23.8437	7.15149
Pingdingshan2014	Henan	2	0.671631	21	13.2701	33014	56458	11.52	2415349	1160	56	20	6090	0.00328407	Mature	0.102574	410400	21	Yes	10391	179697	25386	91.76	73	1627740	0.671631	0.00328407	21	13.2701	33014	56458	11.52	2415349	1160	56	10391	25386	0.9176	73	1627740	11	0.5138	0.0030438	11.7959	10.4047	10.9413	2.52733	23.9077	7.05704
Pingdingshan2015	Henan	2	0.728492	55	12.5299	33984	55169	13.06	2594179	2297	46	17	6224	0.00273136	Mature	0.0918474	410400	55	Yes	11415	177437	26507	94.91	73	1369630	0.728492	0.00273136	55	12.5299	33984	55169	13.06	2594179	2297	46	11415	26507	0.9491	73	1369630	11	0.547249	0.0032841	11.7385	10.4337	10.9182	2.64333	23.9791	7.73979
Pingdingshan2016	Henan	2	0.841762	45	11.4255	36708	57913	13.5	2756609	1896	50	31	6604	0.00469412	Mature	0.0873337	410400	45	Yes	18335	180774	27006	99.94	73	1849713	0.841762	0.00469412	45	11.4255	36708	57913	13.5	2756609	1896	50	18335	27006	0.9994	73	1849713	11	0.610723	0.0027314	11.6462	10.5108	10.9667	2.67415	24.0399	7.54803
Pingdingshan2017	Henan	2		121	10.7483		80085	13.83	3175857	1706	51	22	6054	0.00363396	Mature	0.086654	410400	121	Yes	12702	214943	21915	98.49	73	1608561	0.889356	0.00363396	121	10.7483	39647.5	80085	13.83	3175857	1706	51	12702	21915	0.9849	73	1608561	11	0.636236	0.0046941	11.5851	10.5878	11.2909	2.69665	24.1814	7.44249
Pingdingshan2018	Henan	2	0.93695	223	10.3224	42587	72370	14.23	3625534	2554	58	31	7222	0.00429244	Mature	0.0840113	410400	223	Yes	16802	277215	24484		73		0.93695	0.00429244	223	10.3224	42587	72370	14.23	3625534	2554	58	16802	24484	0.9841	73	1353082	11	0.661115	0.003634	11.5447	10.6593	11.1896	2.72327	24.3138	7.84581
Pingdingshan2019	Henan	2	1.0126	45	9.794	47201	74109	16.47	4047227	2518	71	37	7309	0.00506225	Mature	0.0777987	410400	45	Yes	18104	299445	25204	98.33	73	1097603	1.0126	0.00506225	45	9.794	47201	74109	16.47	4047227	2518	71	18104	25204	0.9833	73	1097603	11	0.699426	0.0042924	11.4921	10.7622	11.2133	2.86049	24.4239	7.83162
Pingdingshan2020	Henan	2	1.0317	43		49379	78358	16.8473	4080272	3472		25	7369	0.00339259	Mature	0.0722541	410400	43	Yes	15667	291957	25558	98.58	73	1022659	1.0317	0.00339259	43	9.2656	49379	78358	16.8473	4080272	3472	84	15667	25558	0.9858	73	1022659	11	0.708873	0.0050623	11.4367	10.8073	11.2691	2.88185	24.432	8.15277
Pingxiang2010	Jiangxi	2	0.451114		2.52	28106	8972	16.01	866977	146	13.6107	35	7152	0.00489374	Recessive	0.0603145				6548	50783	6291	83.64	42	1063045	0.451114	0.00489374	-33	2.52	28106	8972	16.01	866977	146	13.6107	6548	6291	0.8364	42	1063045	11	0.372331		10.1346	10.2438	9.10197	2.8338	22.8831	4.99043
Pingxiang2011	Jiangxi	2	0.405405		2.32	35350	7471	16.82	1087143	215	14.7551	45	7952	0.00565895	Recessive	0.0551095				10523	94107	6428		42	1217838	0.405405	0.00565895	-24	2.32	35350	7471	16.82	1087143	215	14.7551	10523	6428	0.8137	42	1217838	11	0.340326	0.0048937	10.0519	10.4731	8.91892	2.88032	23.1094	5.37528
Pingxiang2012	Jiangxi	2	0.525658		2.75	39186	11254	16.27	1343449	226	20	29	7184	0.00403675	Recessive	0.0530728				12979	113913	7962	79.1	44	1547497	0.525658	0.00403675	-15	2.75	39186	11254	16.27	1343449	226	20	12979	7962	0.791	44	1547497	11	0.422426	0.005659	10.222	10.5761	9.32857	2.84897	23.3211	5.42495
Pingxiang2013	Jiangxi	2	0.566397		2	41151	10363	15.41	1496007	366	24	23	5859	0.00392558	Recessive	0.0509718				15953	130629	8848	80.6	50	1851041	0.566397	0.00392558	-6	2	41151	10363	15.41	1496007	366	24	15953	8848	0.806	50	1851041	11	0.448778	0.0040367	9.90354	10.625	9.24609	2.79789	23.4287	5.90536
Pingxiang2014	Jiangxi	2	0.581411	3	1.7371	45867	11252	15.85	1565483	343	24	24	6566	0.00365519	Recessive	0.0479169	360300	3	Yes	19724	123727	9033	82.3	51	2028062	0.581411	0.00365519	3	1.7371	45867	11252	15.85	1565483	343	24	19724	9033	0.823	51	2028062	11	0.458318	0.0039256	9.76262	10.7335	9.32839	2.82435	23.474	5.84064
Pingxiang2015	Jiangxi	2	0.642328	12	1.6886	48133	11300	16.13	1858015	761	27	20	5399	0.00370439	Recessive	0.0454577	360300	12	Yes	25198	137698	9564	83.5	71	1999970	0.642328	0.00370439	12	1.6886	48133	11300	16.13	1858015	761	27	25198	9564	0.835	71	1999970	11	0.496115	0.0036552	9.7343	10.7817	9.33265	2.84083	23.6454	6.63595
Pingxiang2016	Jiangxi	2	0.714364	14	1.281	52330	11632	15.81	2000197	1297	36	35	7737	0.00452372	Recessive	0.0436185	360300	14	Yes	28656	147987	10345	97.75	63	1952260	0.714364	0.00452372	14	1.281	52330	11632	15.81	2000197	1297	36	28656	10345	0.9775	63	1952260	11	0.539042	0.0037044	9.45806	10.8653	9.3616	2.82197	23.7191	7.16858
Pingxiang2017	Jiangxi	2		45	0.9902		27419	16.14	2249377	1850	45	23	5045	0.00455897	Recessive	0.041863	360300	45	Yes	35403	164408	8025	92.24	51	1211223	0.869007	0.00455897	45	0.9902	52318.5	27419	16.14	2249377	1850	45	35403	8025	0.9224	51	1211223	11	0.625407	0.0045237	9.20059	10.8651	10.219	2.84142	23.8365	7.52348
Pingxiang2018	Jiangxi	2	1.02365	60	0.727	52307	28147	25.64	2452856	2522	53	28	5828	0.00480439	Recessive	0.0404477	360300	60	Yes	44830	199694	8037	94.27	51	1014642	1.02365	0.00480439	60	0.727	52307	28147	25.64	2452856	2522	53	44830	8037	0.9427	51	1014642	11	0.704903	0.004559	8.89165	10.8649	10.2452	3.28241	23.9231	7.8332
Pingxiang2019	Jiangxi	2	1.0827		0.7843	48007	32079	24.72	2757979	1948	57	19	5509	0.0034489	Recessive	0.0387168				39835	172836	7922	93.97	52	1037349	1.0827	0.0034489	75	0.7843	48007	32079	24.72	2757979	1948	57	39835	7922	0.9397	52	1037349	11	0.733664	0.0048044	8.9675	10.7791	10.376	3.24727	24.0404	7.57507
Pingxiang2020	Jiangxi	2	1.1119			53302	40845	23.0093	2813311	2159		22	5935	0.00370682	Recessive	0.0396569				43098	180394	8290		52	1066172	1.1119	0.00370682	90	0.8416	53302	40845	23.0093	2813311	2159	61	43098	8290	0.9367	52	1066172	11	0.747588	0.0034489	9.03801	10.8837	10.6176	3.17844	24.0602	7.67786
Puyang2010	Henan	2	0.295817		6.68	21787	12085	9.28	900995	495	18.9794	16	7089	0.00225702	Recessive	0.146737				5953	75525	11880	86	51	1182048	0.295817	0.00225702	-3	6.68	21787	12085	9.28	900995	495	18.9794	5953	11880	0.86	51	1182048	11	0.259141		11.1095	9.98911	9.3998	2.3302	22.9216	6.20658
Puyang2011	Henan	2	0.318154		8.3	25066	12140	12.84	1184513	746	24.9848	14	7034	0.00199033	Recessive	0.133527				7372	102359	12492	86	82	1617520	0.318154	0.00199033	1	8.3	25066	12140	12.84	1184513	746	24.9848	7372	12492	0.86	82	1617520	11	0.276232	0.002257	11.3266	10.1293	9.40434	2.62756	23.1952	6.61606
Puyang2012	Henan	2	0.321867		7.83	27654	11577	13.14	1506609	671	28	12	6657	0.00180261	Recessive	0.131229				9714	125724	12652	86	118	1818510	0.321867	0.00180261	5	7.83	27654	11577	13.14	1506609	671	28	9714	12652	0.86	118	1818510	11	0.279045	0.0019903	11.2683	10.2276	9.35686	2.64901	23.4357	6.51026
Puyang2013	Henan	2	0.312481	9	7.55	27110	9876	13.89	1738659	813	32	12	6608	0.00181598	Recessive	0.1238	410900	9	Yes	10472	140494	15079	86	50	2174572	0.312481	0.00181598	9	7.55	27110	9876	13.89	1738659	813	32	10472	15079	0.86	50	2174572	11	0.271919	0.0018026	11.2319	10.2077	9.19796	2.70069	23.579	6.70196
Puyang2014	Henan	2	0.513042	13	5.5905	34895	8110	13.04	1819485	779	41	22	7732	0.00284532	Recessive	0.11986	410900	13	Yes	11035	144653	16388	92.31	54	2525960	0.513042	0.00284532	13	5.5905	34895	8110	13.04	1819485	779	41	11035	16388	0.9231	54	2525960	11	0.414122	0.001816	10.9314	10.4601	9.00098	2.64191	23.6244	6.65929
Puyang2015	Henan	2	0.558621	13	5.1921	36842	8401	13.91	2186590	1080	68	25	6936	0.00360438	Recessive	0.106483	410900	13	Yes	11140	180781	17737	93.58	86	2387692	0.558621	0.00360438	13	5.1921	36842	8401	13.91	2186590	1080	68	11140	17737	0.9358	86	2387692	11	0.443801	0.0028453	10.8575	10.5144	9.03622	2.70203	23.8082	6.98564
Puyang2016	Henan	2	0.622169	27	4.1698	40059	11212	14.31	2216231	1016	126	25	7941	0.00314822	Recessive	0.101071	410900	27	Yes	11348	168809	18884	93.9	88	1782568	0.622169	0.00314822	27	4.1698	40059	11212	14.31	2216231	1016	126	11348	18884	0.939	88	1782568	11	0.483764	0.0036044	10.6382	10.5981	9.32483	2.72851	23.8217	6.92461
Puyang2017	Henan	2		58	3.6113		14642	14.7	2601798	1112	88	23	8210	0.00280146	Recessive	0.0983879	410900	58	Yes	11717	191843	14242	95.7	115	2085150	0.70095	0.00280146	58	3.6113	42851.5	14642	14.7	2601798	1112	88	11717	14242	0.957	115	2085150	11	0.531187	0.0031482	10.4944	10.6655	9.59172	2.75366	23.9821	7.01481
Puyang2018	Henan	2	0.779731	149	3.5822	45644	17739	15.13	3100622	1391	89	18	6966	0.00258398	Recessive	0.0956001	410900	149	Yes	10634	213948	16575	96.53	63	199897	0.779731	0.00258398	149	3.5822	45644	17739	15.13	3100622	1391	89	10634	16575	0.9653	63	199897	11	0.576462	0.0028015	10.4863	10.7287	9.78358	2.78068	24.1575	7.2385
Puyang2019	Henan	2	1.43201	123	3.4733	43810	20883	16.08	3499458	1342	103	20	9008	0.00222025	Recessive	0.163943	410900	123	Yes	13011	251408	16378	97.13	64	203449	1.43201	0.00222025	123	3.4733	43810	20883	16.08	3499458	1342	103	13011	16378	0.9713	64	203449	11	0.888719	0.002584	10.4555	10.6876	9.94674	2.83791	24.2785	7.20266
Puyang2020	Henan	2	1.41862	66		43908	25162	18.1576	3565215	2353		21	6250	0.00336	Recessive	0.0766343	410900	66	Yes	27142	272992	15558	97.7	64	-172521	1.41862	0.00336	66	3.3644	43908	25162	18.1576	3565215	2353	117	27142	15558	0.977	64	-172521	11	0.883199	0.0022202	10.4236	10.6899	10.1331	2.9527	24.2971	7.76387
Sanmenxia2010	Henan	2	0.342528		5.97	39176	15310	6.88	952553	359	20.1353	14	6167	0.00227015	Mature	0.108094				2520	44496	8393	81.14	29	2023049	0.342528	0.00227015	-60	5.97	39176	15310	6.88	952553	359	20.1353	2520	8393	0.8114	29	2023049	11	0.294554		10.9971	10.5758	9.63633	2.06433	22.9772	5.8861
Sanmenxia2011	Henan	2	0.338759		7.34	46049	15164	9.79	1186131	415	23.4	9	4909	0.00183337	Mature	0.0957782				4587	62174	8943	74.62	29	2516860	0.338759	0.00183337	-36	7.34	46049	15164	9.79	1186131	415	23.4	4587	8943	0.7462	29	2516860	11	0.291743	0.0022701	11.2037	10.7375	9.62674	2.37862	23.1965	6.03069
Sanmenxia2012	Henan	2	0.352699		6.98	50408	14969	9.29	1371262	347	24	6	5366	0.00111815	Mature	0.0915965				5534	78162	10647	96.55	30	2580705	0.352699	0.00111815	-12	6.98	50408	14969	9.29	1371262	347	24	5534	10647	0.9655	30	2580705	11	0.302102	0.0018334	11.1534	10.8279	9.6138	2.33117	23.3416	5.8522
Sanmenxia2013	Henan	2	0.390592		7.87	52515	13755	9.61	1540695	423	116	15	4834	0.00310302	Mature	0.0841869				6595	89323	11607	97	30	2287298	0.390592	0.00310302	12	7.87	52515	13755	9.61	1540695	423	116	6595	11607	0.97	30	2287298	11	0.329729	0.0011182	11.2734	10.8689	9.52923	2.3618	23.4581	6.04973
Sanmenxia2014	Henan	2	0.455854	36	8.2007	55259	12767	9.57	1656362	510	118	11	4812	0.00228595	Mature	0.0778028	411200	36	Yes	7413	80319	12129	100	30	2646674	0.455854	0.00228595	36	8.2007	55259	12767	9.57	1656362	510	118	7413	12129	1	30	2646674	11	0.375593	0.003103	11.3146	10.9198	9.4547	2.35802	23.5305	6.23637
Sanmenxia2015	Henan	2	0.556033	60	7.5846	55681	13048	9.34	1728331	467	123	13	4655	0.0027927	Mature	0.0670336	411200	60	Yes	2186	75299	12620	85	30	2171852	0.556033	0.0027927	60	7.5846	55681	13048	9.34	1728331	467	123	2186	12620	0.85	30	2171852	11	0.44214	0.002286	11.2365	10.9274	9.47647	2.33602	23.573	6.14847
Sanmenxia2016	Henan	2	0.605417	67	6.9511	58894	14035	11.46	1868141	440	136	32	6120	0.00522876	Mature	0.0628136	411200	67	Yes	7764	146801	12624	95.8	44	1617846	0.605417	0.00522876	67	6.9511	58894	14035	11.46	1868141	440	136	7764	12624	0.958	44	1617846	11	0.473384	0.0027927	11.1493	10.9835	9.54938	2.52252	23.6508	6.08904
Sanmenxia2017	Henan	2		87	5.9001		16342	12.9	2125526	476	57	13	7035	0.0018479	Mature	0.0614835	411200	87	Yes	11693	179762	10942	97	45	1486801	0.639977	0.0018479	87	5.9001	63094	16342	12.9	2125526	476	57	11693	10942	0.97	45	1486801	11	0.494682	0.0052288	10.9853	11.0524	9.70156	2.63189	23.7799	6.16752
Sanmenxia2018	Henan	2	0.674537	229	4.3953	67294	17540	13.19	2439183	734	61	16	5640	0.00283688	Mature	0.0590995	411200	229	Yes	15815	178004	12168	97	49	2253178	0.674537	0.00283688	229	4.3953	67294	17540	13.19	2439183	734	61	15815	12168	0.97	49	2253178	11	0.515537	0.0018479	10.6909	11.1168	9.7723	2.65254	23.9175	6.59987
Sanmenxia2019	Henan	2	0.854977	177	2.4491	63473	23617	13.62	2671828	836	66	21	7001	0.00299957	Mature	0.0555584	411200	177	Yes	22852	198797	12315	97.6	58	724553	0.854977	0.00299957	177	2.4491	63473	23617	13.62	2671828	836	66	22852	12315	0.976	58	724553	11	0.617873	0.0028369	10.1061	11.0584	10.0698	2.68239	24.0086	6.72982
Sanmenxia2020	Henan	2	0.897994	76		71541	25567	13.7037	2710038	1210		24	8381	0.00286362	Mature	0.0491389	411200	76	Yes	19654	199606	12510	97.81	58	680012	0.897994	0.00286362	76	0.5029	71541	25567	13.7037	2710038	1210	71	19654	12510	0.9781	58	680012	11	0.640797	0.0029996	8.52318	11.178	10.1491	2.6881	24.0228	7.0992
Shaoyang2010	Hunan	2	0.991106		1.37	10468	25929	12.93	1616137	393	19.3905	8	5625	0.00142222	Mature	0.11923				2002	41243	17993	50.29	48	641449	0.991106	0.00142222	8	1.37	10468	25929	12.93	1616137	393	19.3905	2002	17993	0.5029	48	641449	11	0.68869		9.52522	9.25617	10.1632	2.63404	23.5059	5.97635
Shaoyang2011	Hunan	2	0.92448		1.21	12797	29636	13.67	1951058	531	24.8573	36	8045	0.00447483	Mature	0.112562				1688	48021	19802	63.31	50	918122	0.92448	0.00447483	7	1.21	12797	29636	13.67	1951058	531	24.8573	1688	19802	0.6331	50	918122	11	0.654656	0.0014222	9.40104	9.45705	10.2968	2.68581	23.6942	6.27664
Shaoyang2012	Hunan	2	0.948592		1.33	14406	27610	12.19	2479748	568	34	12	5113	0.00234696	Mature	0.107451				1756	86489	24104	52	51	887400	0.948592	0.00234696	6	1.33	14406	27610	12.19	2479748	568	34	1756	24104	0.52	51	887400	11	0.667107	0.0044748	9.49559	9.57547	10.226	2.57946	23.934	6.34388
Shaoyang2013	Hunan	2	0.993314		1.43	13986	27107	12.93	3068073	758	41	22	8124	0.00270803	Mature	0.107311				2669	71961	27094	79.42	51	1248131	0.993314	0.00270803	5	1.43	13986	27107	12.93	3068073	758	41	2669	27094	0.7942	51	1248131	11	0.689799	0.002347	9.56808	9.54588	10.2076	2.63404	24.1469	6.632
Shaoyang2014	Hunan	2	1.05634	4	1.01	17498	27553	14.42	3463587	932	52	17	7157	0.0023753	Mature	0.101337	430500	4	Yes	2813	78290	31559	75.44	53	617097	1.05634	0.0023753	4	1.01	17498	27553	14.42	3463587	932	52	2813	31559	0.7544	53	617097	11	0.720928	0.002708	9.22039	9.7699	10.2239	2.73567	24.2682	6.8384
Shaoyang2015	Hunan	2	1.14087	3	0.8439	19156	28230	17.27	4321331	1376	52	15	6426	0.00233427	Mature	0.0947399	430500	3	Yes	1621	58490	32998	81.4	60	944600	1.14087	0.00233427	3	0.8439	19156	28230	17.27	4321331	1376	52	1621	32998	0.814	60	944600	11	0.761211	0.0023753	9.04074	9.86042	10.2482	2.90526	24.4894	7.22766
Shaoyang2016	Hunan	2	1.21334	23	0.6368	20987	29208	18.03	4800569	1523	52	32	7268	0.00440286	Mature	0.0892867	430500	23	Yes	3009	67978	34165	83	66	657307	1.21334	0.00440286	23	0.6368	20987	29208	18.03	4800569	1523	52	3009	34165	0.83	66	657307	11	0.794503	0.0023343	8.7592	9.95171	10.2822	2.94602	24.5946	7.32909
Shaoyang2017	Hunan	2		78	0.4654		31048	19.81	5107924	1707	55	17	7232	0.00235066	Mature	0.0849504	430500	78	Yes	2618	79394	26638	81.2	71	1376907	1.29268	0.00235066	78	0.4654	22582.5	31048	19.81	5107924	1707	55	2618	26638	0.812	71	1376907	11	0.82972	0.0044029	8.4457	10.025	10.3433	3.03543	24.6566	7.44308
Shaoyang2018	Hunan	2	1.37201	95	0.3526	24178	33634	19.74	5481565	2658	122	37	7282	0.00508102	Mature	0.0809958	430500	95	Yes	16816	126640	32588	80.76	77	893178	1.37201	0.00508102	95	0.3526	24178	33634	19.74	5481565	2658	122	16816	32588	0.8076	77	893178	11	0.863739	0.0023507	8.1682	10.0932	10.4233	3.03206	24.7272	7.8857
Shaoyang2019	Hunan	2	2.02384		0.334	29339	36590	15.21	5816831	3756	139	37	7135	0.0051857	Mature	0.0776025				18275	153541	33272	95	77	896980	2.02384	0.0051857	112	0.334	29339	36590	15.21	5816831	3756	139	18275	33272	0.95	77	896980	11	1.10653	0.005081	8.11402	10.2867	10.5076	2.78563	24.7866	8.23138
Shaoyang2020	Hunan	2	1.64831			34293	40630	16.3658	5902346	4383		23	7741	0.00297119	Mature	0.0692705				25477	172492	34387	93.82	77	2176696	1.64831	0.00297119	129	0.3154	34293	40630	16.3658	5902346	4383	156	25477	34387	0.9382	77	2176696	11	0.973921	0.0051857	8.05674	10.4427	10.6123	2.8545	24.8012	8.38572
Tongling2010	Anhui	2	0.346302		0.12	64496	25929	11.46	573219	599	9.8081	11	5666	0.0019414	Recessive	0.0605619				9846	37157	3412	68.75	48	329259	0.346302	0.0019414	-25	0.12	64496	25929	11.46	573219	599	9.8081	9846	3412	0.6875	48	329259	11	0.297362		7.09091	11.0744	10.1632	2.52252	22.4694	6.39693
Tongling2011	Anhui	2	0.312592		0.11	79704	28379	11.49	706635	829	9.3034	19	6602	0.00287792	Recessive	0.0567764				14694	53773	3649	74.08	48	554950	0.312592	0.00287792	-20	0.11	79704	28379	11.49	706635	829	9.3034	14694	3649	0.7408	48	554950	11	0.272004	0.0019414	7.00397	11.2861	10.2534	2.52493	22.6786	6.72143
Tongling2012	Anhui	2	0.335784		0.09	84819	30348	11.51	963949	1367	13	14	4887	0.00286474	Recessive	0.0523641				38796	92675	4137	81.08	50	584378	0.335784	0.00286474	-15	0.09	84819	30348	11.51	963949	1367	13	38796	4137	0.8108	50	584378	11	0.289519	0.0028779	6.80351	11.3483	10.3205	2.52653	22.9891	7.2211
Tongling2013	Anhui	2	0.361797		0.12	91973	32559	11.48	1005932	1982	17	23	4631	0.00496653	Recessive	0.0470279				42175	106121	4448	85.69	68	631137	0.361797	0.00496653	-10	0.12	91973	32559	11.48	1005932	1982	17	42175	4448	0.8569	68	631137	11	0.308805	0.0028647	7.09091	11.4293	10.3908	2.52413	23.0318	7.59237
Tongling2014	Anhui	2	0.378614		0.1181	97193	33971	11.54	1052923	1415	18	17	3552	0.00478604	Recessive	0.0219749				66399	108175	5071	90.14	68	367583	0.378614	0.00478604	-5	0.1181	97193	33971	11.54	1052923	1415	18	66399	5071	0.9014	68	367583	11	0.321078	0.0049665	7.07496	11.4845	10.4333	2.52892	23.0774	7.25559
Tongling2015	Anhui	2	0.535547		0.1243	57387	35658	11.16	1108225	1303	21	12	6266	0.0019151	Recessive	0.115389				68598	110478	5197	92.07	73	385747	0.535547	0.0019151	0	0.1243	57387	35658	11.16	1108225	1303	21	68598	5197	0.9207	73	385747	11	0.428886	0.004786	7.12609	10.9576	10.4818	2.49815	23.1286	7.17319
Tongling2016	Anhui	2	0.594622	5	0.1591	59960	36239	12.09	1510941	1260	31	24	6958	0.00344927	Recessive	0.0373487	340700	5	Yes	78134	165313	7874	93	80	429486	0.594622	0.00344927	5	0.1591	59960	36239	12.09	1510941	1260	31	78134	7874	0.93	80	429486	11	0.466637	0.0019151	7.37275	11.0015	10.4979	2.57185	23.4386	7.13966
Tongling2017	Anhui	2		10	0.1535		36074	14.08	1602757	912	82	13	6364	0.00204274	Recessive	0.0898391	340700	10	Yes	78203	159340	6678	93.02	81	725531	0.620573	0.00204274	10	0.1535	67742	36074	14.08	1602757	912	82	78203	6678	0.9302	81	725531	11	0.48278	0.0034493	7.33694	11.1235	10.4934	2.71337	23.4976	6.81674
Tongling2018	Anhui	2	0.646524	5	0.2895	75524	34062	13.58	1543463	1486	41	19	6829	0.00278225	Recessive	0.0881582	340700	5	Yes	55596	182535	7815	94.51	73	867876	0.646524	0.00278225	5	0.2895	75524	34062	13.58	1543463	1486	41	55596	7815	0.9451	73	867876	11	0.498666	0.0020427	7.97109	11.2322	10.436	2.67965	23.4599	7.30452
Tongling2019	Anhui	2	1.04015	10	0.3127	58726	34314	13.91	1689119	1724	45	23	7062	0.00325687	Recessive	0.0848618	340700	10	Yes	89374	181839	7761	62.89	74	886175	1.04015	0.00325687	10	0.3127	58726	34314	13.91	1689119	1724	45	89374	7761	0.6289	74	886175	11	0.713022	0.0027823	8.04815	10.9807	10.4433	2.70203	23.5501	7.45298
Tongling2020	Anhui	2	1.07882	4		75748	37980	25.8049	1824860	2382		18	7323	0.00245801	Recessive	0.0661073	340700	4	Yes	98270	177660	8142	95.77	74	1107256	1.07882	0.00245801	4	0.3359	75748	37980	25.8049	1824860	2382	49	98270	8142	0.9577	74	1107256	11	0.7318	0.0032569	8.1197	11.2352	10.5448	3.28859	23.6273	7.77611
Xinyu2010	Jinagxi	2	0.471049		0.38	55492	13023	21.36	776593	148	11.3043	32	7533	0.00424798	Recessive	0.0683883				6981	65142	3391	95.69	53	940304	0.471049	0.00424798	-24	0.38	55492	13023	21.36	776593	148	11.3043	6981	3391	0.9569	53	940304	11	0.385975		8.24302	10.924	9.47455	3.10727	22.773	5.00395
Xinyu2011	Jinagxi	2	0.40827		0.33	68155	27917	22.62	1027683	208	13.8432	21	6443	0.00325935	Recessive	0.0607776				8511	117835	3758	97.73	63	879242	0.40827	0.00325935	-19	0.33	68155	27917	22.62	1027683	208	13.8432	8511	3758	0.9773	63	879242	11	0.342362	0.004248	8.10198	11.1296	10.237	3.16209	23.0532	5.34233
Xinyu2012	Jinagxi	2	0.490584		0.52	72266	29853	23.65	1256867	260	18	37	5742	0.00644375	Recessive	0.0580732				8908	149005	4380	96.78	65	371384	0.490584	0.00644375	-14	0.52	72266	29853	23.65	1256867	260	18	8908	4380	0.9678	65	371384	11	0.399168	0.0032594	8.55661	11.1881	10.3041	3.20478	23.2545	5.56452
Xinyu2013	Jinagxi	2	0.622931		0.3	69840	29146	23.58	1271569	400		18	5917	0.00304208	Recessive	0.0530467				14955	145442	4407	96.8	66	597819	0.622931	0.00304208	-9	0.3	69840	29146	23.58	1271569	400	20	14955	4407	0.968	66	597819	11	0.484234	0.0064437	8.0067	11.154	10.2801	3.20193	23.2661	5.99396
Xinyu2014	Jinagxi	2	0.625		0.29	77730	32495	24.23	1317360	679	22	20	5457	0.00366502	Recessive	0.0511575				12602	152066	4533	95.64	69	655500	0.625	0.00366502	-4	0.29	77730	32495	24.23	1317360	679	22	12602	4533	0.9564	69	655500	11	0.485508	0.0030421	7.97281	11.261	10.3889	3.22803	23.3015	6.52209
Xinyu2015	Jinagxi	2	0.68741	1	0.235	81354	38504	24.14	1521476	1138	24	25	5225	0.00478469	Recessive	0.0488327	360500	1	Yes	18862	155967	4736	95.62	70	499900	0.68741	0.00478469	1	0.235	81354	38504	24.14	1521476	1138	24	18862	4736	0.9562	70	499900	11	0.523195	0.003665	7.7626	11.3066	10.5585	3.22446	23.4455	7.03791
Xinyu2016	Jinagxi	2	0.802381	6	0.1615	88548	39767	23.96	1529509	1533	29	21	6395	0.00328382	Recessive	0.0474068	360500	6	Yes	19226	161732	5114	95.66	71	713118	0.802381	0.00328382	6	0.1615	88548	39767	23.96	1529509	1533	29	19226	5114	0.9566	71	713118	11	0.589109	0.0047847	7.38771	11.3913	10.5908	3.21727	23.4508	7.33563
Xinyu2017	Jinagxi	2		22	0.1163		37848	24.12	1619707	932	33	18	6633	0.0027137	Recessive	0.045058	360500	22	Yes	17514	165351	4402	96.05	72	971445	0.855397	0.0027137	22	0.1163	87668.5	37848	24.12	1619707	932	33	17514	4402	0.9605	72	971445	11	0.618099	0.0032838	7.05962	11.3813	10.5414	3.22366	23.5081	6.8384
Xinyu2018	Jinagxi	2	0.908412	40	0.0913	86789	35554	24.32	1402593	1072	33	17	5101	0.00333268	Recessive	0.0446343	360500	40	Yes	17022	175906	4902	96.33	72	1112262	0.908412	0.00333268	40	0.0913	86789	35554	24.32	1402593	1072	33	17022	4902	0.9633	72	1112262	11	0.646272	0.0027137	6.81783	11.3712	10.4788	3.23159	23.3642	6.97821
Xinyu2019	Jinagxi	2	1.00472	2	0.1376	81641	39649	24.85	1560860	1232	39	26	6534	0.00397919	Recessive	0.0443413	360500	2	Yes	18827	186643	5245	97.24	73	716043	1.00472	0.00397919	2	0.1376	81641	39649	24.85	1560860	1232	39	18827	5245	0.9724	73	716043	11	0.695503	0.0033327	7.22766	11.3101	10.5878	3.25231	23.4711	7.11721
Xinyu2020	Jinagxi	2	1.02612	15		83583	50041	25.0322	1646054	2345		14	6834	0.00204858	Recessive	0.0376751	360500	15	Yes	23524	204954	5461	97.84	74	714332	1.02612	0.00204858	15	0.1839	83583	50041	25.0322	1646054	2345	45	23524	5461	0.9784	74	714332	11	0.70612	0.0039792	7.51752	11.3336	10.8206	3.25933	23.5242	7.76047
Suzhou2010	Anhui	2	0.903643		3.13	9945	21932	18.06	1131874	200	20.0251	13	5521	0.00235465	Mature	0.155276				1882	76523	10448	83	64	410481	0.903643	0.00235465	1	3.13	9945	21932	18.06	1131874	200	20.0251	1882	10448	0.83	64	410481	11	0.643769		10.3514	9.20493	9.99575	2.94759	23.1497	5.3033
Suzhou2011	Anhui	2	0.795763		3.13	14971	32427	21.62	1567479	293	25.6132	9	5529	0.00162778	Mature	0.151806				2368	104800	12039	65.39	65	518779	0.795763	0.00162778	1	3.13	14971	32427	21.62	1567479	293	25.6132	2368	12039	0.6539	65	518779	11	0.58543	0.0023546	10.3514	9.61394	10.3868	3.11883	23.4753	5.68358
Suzhou2012	Anhui	2	0.788025		3.09	17308	33582	23.27	1937988	452	31	6	3222	0.0018622	Mature	0.145717				2530	114404	15896	56.75	66	506752	0.788025	0.0018622	1	3.09	17308	33582	23.27	1937988	452	31	2530	15896	0.5675	66	506752	11	0.581112	0.0016278	10.3385	9.75898	10.4218	3.18924	23.6875	6.11589
Suzhou2013	Anhui	2	0.791617	1	2.4	15800	20446	24.16	2226623	806	40	11	6054	0.00181698	Mature	0.136057	341300	1	Yes	3052	116537	16168	84.28	70	601692	0.791617	0.00181698	1	2.4	15800	20446	24.16	2226623	806	40	3052	16168	0.8428	70	601692	11	0.583119	0.0018622	10.0859	9.66783	9.92559	3.22526	23.8263	6.69332
Suzhou2014	Anhui	2	0.84144		1.7435	20895	19887	27.06	2472835	958	96	3	5329	0.00056296	Mature	0.115197				4142	129713	17200	85.95	72	581626	0.84144	0.00056296	1	1.7435	20895	19887	27.06	2472835	958	96	4142	17200	0.8595	72	581626	11	0.610548	0.001817	9.76629	9.94731	9.89787	3.33434	23.9312	6.86589
Suzhou2015	Anhui	2	1.06352	1	2.9	22415	22604	26.78	2946019	1477	113	5	5431	0.00092064	Mature	0.110555	341300	1	Yes	14982	200489	18848	85.85	75	746665	1.06352	0.00092064	1	2.9	22415	22604	26.78	2946019	1477	113	14982	18848	0.8585	75	746665	11	0.724414	0.000563	10.2751	10.0175	10.0259	3.32432	24.1063	7.29845
Suzhou2016	Anhui	2	1.12862	44	2.7	24270	23764	27.9	3113458	1187	70	7	6280	0.00111465	Mature	0.109061	341300	44	Yes	57718	220235	20168	86.89	78	767385	1.12862	0.00111465	44	2.7	24270	23764	27.9	3113458	1187	70	57718	20168	0.8689	78	767385	11	0.755476	0.0009206	10.2036	10.097	10.076	3.36384	24.1616	7.08003
Suzhou2017	Anhui	2		42			28280	31.51	3459208	861	99	10	5632	0.00177557	Mature	0.106228	341300	42	Yes	28461	240257	15415	96.55	80	813730	1.21035	0.00177557	42	1.75565	26513.5	28280	31.51	3459208	861	99	28461	15415	0.9655	80	813730	11	0.79315	0.0011146	9.77324	10.1854	10.25	3.48155	24.2669	6.75925
Suzhou2018	Anhui	2	1.29207	37	0.8113	28757	25102	31.96	3965875	1475	123	14	7345	0.00190606	Mature	0.102943	341300	37	Yes	6873	257967	16323	96.31	85	936073	1.29207	0.00190606	37	0.8113	28757	25102	31.96	3965875	1475	123	6873	16323	0.9631	85	936073	11	0.829457	0.0017756	9.00135	10.2667	10.1307	3.4953	24.4036	7.29709
Suzhou2019	Anhui	2	1.38116	8	0.5191	34773	29806	32.01	4498613	1764	146	26	6710	0.00387481	Mature	0.0979721	341300	8	Yes	28627	276509	17665	95.2	86	907711	1.38116	0.00387481	8	0.5191	34773	29806	32.01	4498613	1764	146	28627	17665	0.952	86	907711	11	0.86759	0.0019061	8.55487	10.4566	10.3025	3.49681	24.5296	7.47591
Suzhou2020	Anhui	2	1.40954	69		38368	34430	32.2368	4859988	4122		16	7620	0.00209974	Mature	0.0916634	341300	69	Yes	54005	300374	22962	96.23	89	1027410	1.40954	0.00209974	69	0.2269	38368	34430	32.2368	4859988	4122	169	54005	22962	0.9623	89	1027410	11	0.879437	0.0038748	7.72753	10.555	10.4467	3.50366	24.6069	8.32434
Xuancheng2010	Anhui	2	0.761491		0.01	20754	4994	19.72	1042772	846	20.79	19	6115	0.00310711	Mature	0.0822308				5557	32997	7422	76	42	1098069	0.761491	0.00310711	114	0.01	20754	4994	19.72	1042772	846	20.79	5557	7422	0.76	42	1098069	11	0.566161		4.61512	9.94054	8.51619	3.0311	23.0677	6.7417
Xuancheng2011	Anhui	2	0.627015		0.4	26360	6039	22.71	1421828	1974	22.4392	14	5787	0.00241922	Mature	0.0828099				7560	63177	7923	84.47	48	1408462	0.627015	0.00241922	98	0.4	26360	6039	22.71	1421828	1974	22.4392	7560	7923	0.8447	48	1408462	11	0.486747	0.0031071	8.2943	10.1796	8.70616	3.1659	23.3778	7.58832
Xuancheng2012	Anhui	2	0.634586		0.4	29636	8483	25.46	1786775	1731	26	24	6809	0.00352475	Mature	0.0795229				7921	75713	8648	71.89	41	982564	0.634586	0.00352475	82	0.4	29636	8483	25.46	1786775	1731	26	7921	8648	0.7189	41	982564	11	0.491389	0.0024192	8.2943	10.2968	9.04594	3.27563	23.6063	7.45703
Xuancheng2013	Anhui	2	0.63235		0.2	30100	11265	26.62	2051803	2496	33	20	6073	0.00329327	Mature	0.074827				8100	90600	9374	93.06	43	1281519	0.63235	0.00329327	66	0.2	30100	11265	26.62	2051803	2496	33	8100	9374	0.9306	43	1281519	11	0.490021	0.0035247	7.6014	10.3123	9.32954	3.31854	23.7446	7.82285
Xuancheng2014	Anhui	2	0.695525	50	0.0039	35726	5726	27.37	2224992	2518	36	23	6747	0.00340892	Mature	0.0831227	341800	50	Yes	8211	55383	9905	95.15	48	1198434	0.695525	0.00340892	50	0.0039	35726	5726	27.37	2224992	2518	36	8211	9905	0.9515	48	1198434	11	0.527993	0.0032933	3.68888	10.4837	8.65295	3.34533	23.8256	7.83162
Xuancheng2015	Anhui	2	0.796182	34	0.004	37610	6653	29.54	2432059	2355	43	17	6490	0.00261941	Mature	0.0809836	341800	34	Yes	8337	62366	10561	96.34	51	1842861	0.796182	0.00261941	34	0.004	37610	6653	29.54	2432059	2355	43	8337	10561	0.9634	51	1842861	11	0.585663	0.0034089	3.71357	10.5351	8.80297	3.41904	23.9146	7.76472
Xuancheng2016	Anhui	2	0.852538	72	0.0039	40740	6802	30.91	2547727	2302	51	21	8459	0.00248256	Mature	0.0784064	341800	72	Yes	8633	70879	11192	94.43	54	1334981	0.852538	0.00248256	72	0.0039	40740	6802	30.91	2547727	2302	51	8633	11192	0.9443	54	1334981	11	0.616557	0.0026194	3.68888	10.615	8.82512	3.46292	23.9611	7.74197
Xuancheng2017	Anhui	2		122			7246	32.52	2733264	1944	63	21	8024	0.00261715	Mature	0.0762659	341800	122	Yes	11996	78012	10043	94.94	58	1338076	0.84723	0.00261715	122	0.00605	45402.5	7246	32.52	2733264	1944	63	11996	10043	0.9494	58	1338076	11	0.613687	0.0024826	4.11904	10.7233	8.88834	3.51214	24.0313	7.57302
Xuancheng2018	Anhui	2	0.841922	26	0.0082	50065	7180	34.1	2893598	3210	77	11	2248	0.00489324	Mature	0.0735195	341800	26	Yes	12046	79348	10824	94.82	60	1377338	0.841922	0.00489324	26	0.0082	50065	7180	34.1	2893598	3210	77	12046	10824	0.9482	60	1377338	11	0.610809	0.0026171	4.41884	10.8211	8.87919	3.5582	24.0883	8.07434
Xuancheng2019	Anhui	2	0.911628	65	0.0092	58819	7354	34.91	3256389	2953	86	13	7068	0.00183928	Mature	0.0720452	341800	65	Yes	35969	121446	11741	95.28	62	1342479	0.911628	0.00183928	65	0.0092	58819	7354	34.91	3256389	2953	86	35969	11741	0.9528	62	1342479	11	0.647955	0.0048932	4.5326	10.9822	8.90314	3.58102	24.2065	7.99092
Xuancheng2020	Anhui	2	0.906296	32		64301	11802	35.4732	3248085	5320		19	6658	0.00285371	Mature	0.0635019	341800	32	Yes	35897	108435	12576	95.4	65	1403971	0.906296	0.00285371	32	0.0102	64301	11802	35.4732	3248085	5320	95	35897	12576	0.954	65	1403971	11	0.645162	0.0018393	4.63473	11.0714	9.37611	3.59658	24.2039	8.57942
Yichun2010	Jiangxi	2	0.432485		2.67	16075	33696	13.79	1716084	411	23.83	22	6148	0.0035784	Mature	0.0886069				727	37509	13068	83.79	50	713497	0.432485	0.0035784	-102	2.67	16075	33696	13.79	1716084	411	23.83	727	13068	0.8379	50	713497	11	0.359411		10.1925	9.68508	10.4252	2.69395	23.5659	6.02102
Yichun2011	Jiangxi	2	0.400034		2.67	19823	34855	13.16	2152163	464	23.86	16	6651	0.00240565	Mature	0.0830008				1385	50834	16229	98.49	55	2309415	0.400034	0.00240565	-76	2.67	19823	34855	13.16	2152163	464	23.86	1385	16229	0.9849	55	2309415	11	0.336496	0.0035784	10.1925	9.89465	10.459	2.65042	23.7923	6.14204
Yichun2012	Jiangxi	2	0.488095		2.94	22855	35507	13.62	2692561	552	33	9	4489	0.0020049	Mature	0.0824358				2075	60533	16669	98.51	60	1989304	0.488095	0.0020049	-50	2.94	22855	35507	13.62	2692561	552	33	2075	16669	0.9851	60	1989304	11	0.397497	0.0024057	10.2888	10.037	10.4775	2.68239	24.0163	6.31536
Yichun2013	Jiangxi	2	0.532054		2.82	23998	43994	13.98	3048682	834	36	16	5572	0.0028715	Mature	0.0795834				3614	67810	18551	93.15	65	2425210	0.532054	0.0028715	-24	2.82	23998	43994	13.98	3048682	834	36	3614	18551	0.9315	65	2425210	11	0.426609	0.0020049	10.2471	10.0858	10.6918	2.70672	24.1406	6.72743
Yichun2014	Jiangxi	2	0.575175	2	2.5321	27764	44718	14.24	3467136	1121	55	37	5444	0.00679647	Mature	0.0763334	360900	2	Yes	3703	75577	19436	93.18	68	2827509	0.575175	0.00679647	2	2.5321	27764	44718	14.24	3467136	1121	55	3703	19436	0.9318	68	2827509	11	0.454367	0.0028715	10.1394	10.2315	10.7081	2.72392	24.2692	7.02287
Yichun2015	Jiangxi	2	0.651653	28	2.3169	29457	44535	14.52	4035079	1940	62	32	6050	0.00528926	Mature	0.0738541	360900	28	Yes	8571	85946	20104	81.49	68	4514050	0.651653	0.00528926	28	2.3169	29457	44535	14.52	4035079	1940	62	8571	20104	0.8149	68	4514050	11	0.501776	0.0067965	10.0506	10.2907	10.7041	2.74213	24.4209	7.57096
Yichun2016	Jiangxi	2	0.874861	40	1.7109	32269	43200	15.6	4348479	1607	71	26	5492	0.00473416	Mature	0.0719835	360900	40	Yes	11923	83124	21218	85.7	70	3477321	0.874861	0.00473416	40	1.7109	32269	43200	15.6	4348479	1607	71	11923	21218	0.857	70	3477321	11	0.628535	0.0052893	9.74742	10.3819	10.6736	2.8094	24.4957	7.38275
Yichun2017	Jiangxi	2		87	1.5531		42330	15.72	4750473	2683	96	26	5577	0.004662	Mature	0.0712028	360900	87	Yes	13263	89694	13832	92.36	72	5120345	0.915231	0.004662	87	1.5531	35734	42330	15.72	4750473	2683	96	13263	13832	0.9236	72	5120345	11	0.649838	0.0047342	9.65066	10.4839	10.6533	2.81661	24.5841	7.89506
Yichun2018	Jiangxi	2	0.9556	97	0.8718	39199	47867	24.93	5233948	3813	130	22	5212	0.00422103	Mature	0.068686	360900	97	Yes	13539	90811	16100	93.47	88	2797412	0.9556	0.00422103	97	0.8718	39199	47867	24.93	5233948	3813	130	13539	16100	0.9347	88	2797412	11	0.670697	0.004662	9.07326	10.5764	10.7762	3.2554	24.681	8.24643
Yichun2019	Jiangxi	2	1.10383	18	0.7414	48182	55177	24.27	6207195	4983	141	34	6834	0.00497512	Mature	0.0657527	360900	18	Yes	107065	265457	20889	94.88	88	2678973	1.10383	0.00497512	18	0.7414	48182	55177	24.27	6207195	4983	141	107065	20889	0.9488	88	2678973	11	0.74376	0.004221	8.91126	10.7828	10.9183	3.22962	24.8516	8.51399
Yichun2020	Jiangxi	2	1.16769	22		55452	56090	24.0586	6519948	7240		16	4000	0.004	Mature	0.0589887	360900	22	Yes	104964	293707	21742	95.82	88	3129041	1.16769	0.004	22	0.611	55452	56090	24.0586	6519948	7240	152	104964	21742	0.9582	88	3129041	11	0.773661	0.0049751	8.71785	10.9233	10.9347	3.22122	24.9007	8.88752
Anshan2010	Liaoning	1	0.760309		0.35	58426	36219	8.23	2019010	1621	53.8894	8	7068	0.00113186	Regenerative	0.0572281				17819	111164	16142	70.59	158	1868480	0.760309	0.00113186	-14	0.35	58426	36219	8.23	2019010	1621	53.8894	17819	16142	0.7059	158	1868480	11	0.565489		8.1608	10.9755	10.4974	2.22246	23.7285	7.39142
Anshan2011	Liaoning	1	0.78633		0.48	68224	37467	8.47	2320676	1845	55.3267	7	4594	0.00152373	Regenerative	0.0508718				18512	224886	16905	71.22	163	2339211	0.78633	0.00152373	-9	0.48	68224	37467	8.47	2320676	1845	55.3267	18512	16905	0.7122	163	2339211	11	0.580163	0.0011319	8.47658	11.1306	10.5312	2.24813	23.8677	7.52078
Anshan2012	Liaoning	1	0.782454		0.54	69211	37593	8.51	2902652	1856	62	17	4201	0.00404666	Regenerative	0.0515199				21107	205143	18094	80	151	807969	0.782454	0.00404666	-4	0.54	69211	37593	8.51	2902652	1856	62	21107	18094	0.8	151	807969	11	0.577991	0.0015237	8.59434	11.1449	10.5346	2.25234	24.0915	7.52672
Anshan2013	Liaoning	1	0.789861	1	0.28	74950	37541	8.81	3253879	2135	62	11	4608	0.00238715	Regenerative	0.0428197	210300	1	Yes	21425	176699	19018	87	151	1949300	0.789861	0.00238715	1	0.28	74950	37541	8.81	3253879	2135	62	21425	19018	0.87	151	1949300	11	0.582138	0.0040467	7.93773	11.2246	10.5332	2.2834	24.2057	7.66669
Anshan2014	Liaoning	1	0.869066	6	0.3222	66860	36235	9.17	3254078	1810	65	11	5161	0.00213137	Regenerative	0.0827593	210300	6	Yes	39367	193569	19355	87.08	170	1288372	0.869066	0.00213137	6	0.3222	66860	36235	9.17	3254078	1810	65	39367	19355	0.8708	170	1288372	11	0.625439	0.0023872	8.07807	11.1104	10.4978	2.31944	24.2058	7.50164
Anshan2015	Liaoning	1	0.995338	47	0.2667	64710	35372	10.78	2444766	2263	71	10	5343	0.00187161	Regenerative	0.0798613	210300	47	Yes	20561	166034	20337	86.49	171	518651	0.995338	0.00187161	47	0.2667	64710	35372	10.78	2444766	2263	71	20561	20337	0.8649	171	518651	11	0.690813	0.0021314	7.88908	11.0777	10.4737	2.4664	23.9198	7.72489
Anshan2016	Liaoning	1	1.59933	151	0.2916	40532	34113	12.57	2499227	1952	81	20	5541	0.00360946	Regenerative	0.0749813	210300	151	Yes	9713	167629	20807		172	194890	1.59933	0.00360946	151	0.2916	40532	34113	12.57	2499227	1952	81	9713	20807	0.8761	172	194890	11	0.955254	0.0018716	7.97831	10.6099	10.4375	2.60786	23.9418	7.57712
Anshan2017	Liaoning	1		236	0.3018		33863	12.25	2738412	1872	86	5	5001	0.0009998	Regenerative	0.0743064	210300	236	Yes	13400	183504	19076	88.73	173	960661	1.44392	0.0009998	236	0.3018	43395.7	33863	12.25	2738412	1872	86	13400	19076	0.8873	173	960661	11	0.893605	0.0036095	8.01268	10.6781	10.4301	2.584	24.0332	7.5353
Anshan2018	Liaoning	1	1.28852	55	0.3393		30867	22.6	2773957	2410	98	12	5538	0.00216685	Regenerative	0.0741893	210300	55	Yes	7609	218780	18745	93.11	174	1551682	1.28852	0.00216685	55	0.3393	46259.3	30867	22.6	2773957	2410	98	7609	18745	0.9311	174	1551682	11	0.827904	0.0009998	8.12977	10.742	10.3375	3.16125	24.0461	7.7878
Anshan2019	Liaoning	1	1.19958	44	0.3772	49123	31244	21.95	3269833	2320	104	9	5519	0.00163073	Regenerative	0.0677302	210300	44	Yes	10934	226312	18937	95.09	175	929427	1.19958	0.00163073	44	0.3772	49123	31244	21.95	3269833	2320	104	10934	18937	0.9509	175	929427	11	0.788266	0.0021668	8.23563	10.8021	10.3496	3.13332	24.2106	7.74975
Anshan2020	Liaoning	1	1.30591	124		52020	35501	22.1201	3480341	3728		31	7173	0.00432176	Regenerative	0.0345291	210300	124	Yes	10023	230845	18720	96.48	180	434911	1.30591	0.00432176	124	0.4151	52020	35501	22.1201	3480341	3728	110	10023	18720	0.9648	180	434911	11	0.835476	0.0016307	8.33135	10.8594	10.4773	3.1407	24.273	8.2239
Baotou2010	Inner Mongolia Autonomous Region	2	0.798189		0.95	94269	84502	12.83	2049617	458	22.4176	30	8223	0.0036483	Regenerative	0.0655326				25455	225325	11440	83.88	212	1884667	0.798189	0.0036483	-87	0.95	94269	84502	12.83	2049617	458	22.4176	25455	11440	0.8388	212	1884667	11	0.58678		9.15915	11.4539	11.3445	2.62684	23.7435	6.12905
Baotou2011	Inner Mongolia Autonomous Region	2	0.756723		0.99	112372	67514	13.32	2512724	496	22.9332	20	7486	0.00267165	Regenerative	0.0624501				23941	162402	12385	82.23	212	2332726	0.756723	0.00267165	-63	0.99	112372	67514	13.32	2512724	496	22.9332	23941	12385	0.8223	212	2332726	11	0.56345	0.0036483	9.20039	11.6296	11.1201	2.66166	23.9472	6.20859
Baotou2012	Inner Mongolia Autonomous Region	2	0.760759		1.07	125709	68641	13.76	2911038	586	23	20	7486	0.00267165	Regenerative	0.0600099				34103	337504	13905	84.3	212	2206022	0.760759	0.00267165	-39	1.07	125709	68641	13.76	2911038	586	23	34103	13905	0.843	212	2206022	11	0.565745	0.0026717	9.27809	11.7417	11.1367	2.69192	24.0944	6.37502
Baotou2013	Inner Mongolia Autonomous Region	2	0.881658		0.82	155690	70100	14.15	3552582	930	40	30	8413	0.00356591	Regenerative	0.0488719				49956	369436	14109	85.17	186	2128095	0.881658	0.00356591	-15	0.82	155690	70100	14.15	3552582	930	40	49956	14109	0.8517	186	2128095	11	0.632153	0.0026717	9.01201	11.9556	11.1577	2.718	24.2935	6.83626
Baotou2014	Inner Mongolia Autonomous Region	2	0.972611	9	0.7342	130676	70342	14.51	3536905	1119	42	6	2159	0.00277906	Regenerative	0.0470771	150200	9	Yes	48964	346678	14279	85.37	190	1319494	0.972611	0.00277906	9	0.7342	130676	70342	14.51	3536905	1119	42	48964	14279	0.8537	190	1319494	11	0.679358	0.0035659	8.9015	11.7805	11.1611	2.74148	24.2891	7.02108
Baotou2015	Inner Mongolia Autonomous Region	2	1.01095	33	0.9532	132253	72320	15.13	3932680	1549	37	22	6722	0.00327284	Regenerative	0.0461469	150200	33	Yes	51534	427655	14756	90.09	197	431568	1.01095	0.00327284	33	0.9532	132253	72320	15.13	3932680	1549	37	51534	14756	0.9009	197	431568	11	0.69861	0.0027791	9.16252	11.7925	11.1889	2.78068	24.3952	7.34601
Baotou2016	Inner Mongolia Autonomous Region	2	1.07047	155	1.0457	136021	80246	15.42	4143569	1450	47	38	8756	0.00433988	Regenerative	0.0453325	150200	155	Yes	55828	457756	15825	89.69	196	1124819	1.07047	0.00433988	155	1.0457	136021	80246	15.42	4143569	1450	47	55828	15825	0.8969	196	1124819	11	0.727777	0.0032728	9.25512	11.8206	11.2929	2.7985	24.4474	7.28001
Baotou2017	Inner Mongolia Autonomous Region	2		151	0.7213		75977	15.81	3303194	1450	58	24	8081	0.00296993	Regenerative	0.044408	150200	151	Yes	37017	431649	15818	92.93	196	854932	1.21448	0.00296993	151	0.7213	119200	75977	15.81	3303194	1450	58	37017	15818	0.9293	196	854932	11	0.795016	0.0043399	8.88378	11.6886	11.2382	2.82197	24.2207	7.28001
Baotou2018	Inner Mongolia Autonomous Region	2	1.35848	195	1.4631	102379	76417	15.68	3645197	1845	69	35	8556	0.0040907	Regenerative	0.0422265	150200	195	Yes	45777	465212	17530	95.88	196	1350409	1.35848	0.0040907	195	1.4631	102379	76417	15.68	3645197	1845	69	45777	17530	0.9588	196	1350409	11	0.858018	0.0029699	9.59097	11.5365	11.244	2.81421	24.3193	7.52078
Baotou2019	Inner Mongolia Autonomous Region	2	1.45471	151	1.0751	93835	76417	16.33	3645308	1995	74	38	8157	0.00465858	Regenerative	0.0393143	150200	151	Yes	40066	453066	16998	95.88	196	989390	1.45471	0.00465858	151	1.0751	93835	76417	16.33	3645308	1995	74	40066	16998	0.9588	196	989390	11	0.898008	0.0040907	9.28285	11.4493	11.244	2.85244	24.3193	7.5989
Baotou2020	Inner Mongolia Autonomous Region	2	1.32608	73		102949	86733	16.5523	3793266	371		21	6594	0.00318471	Regenerative	0.0301722	150200	73	Yes	38557	452908	17015	96.29	196	1413500	1.32608	0.00318471	73	0.6871	102949	86733	16.5523	3793266	371	79	38557	17015	0.9629	196	1413500	11	0.844185	0.0046586	8.83521	11.542	11.3706	2.86518	24.3591	5.91889
Benxi2010	Liaoning	1	0.524238		1.73	50612	15471	10.06	1164764	209	23.0346	18	5656	0.00318246	Mature	0.052219				7382	100686	8909	84.53	70	555775	0.524238	0.00318246	-162	1.73	50612	15471	10.06	1164764	209	23.0346	7382	8909	0.8453	70	555775	11	0.421494		9.75852	10.832	9.64679	2.40334	23.1784	5.34711
Benxi2011	Liaoning	1	0.509062		1.98	60552	17586	8.49	1396448	317	25.7237	14	4357	0.00321322	Mature	0.0488396				15925	108523	9005	88.22	70	664533	0.509062	0.00321322	-121	1.98	60552	17586	8.49	1396448	317	25.7237	15925	9005	0.8822	70	664533	11	0.411488	0.0031825	9.89349	11.0113	9.77492	2.25024	23.3598	5.76205
Benxi2012	Liaoning	1	0.559604		1.85	64459	15603	10.75	1755681	355	30	12	4816	0.00249169	Mature	0.0495663				16627	143503	9627	81.02	92	693196	0.559604	0.00249169	-80	1.85	64459	15603	10.75	1755681	355	30	16627	9627	0.8102	92	693196	11	0.444432	0.0032132	9.82558	11.0738	9.65528	2.46385	23.5887	5.87493
Benxi2013	Liaoning	1	0.588235		1.43	78530	14861	10.78	1823992	302	33	19	5301	0.00358423	Mature	0.0412707				21480	151452	10357	92.24	92	929329	0.588235	0.00358423	-39	1.43	78530	14861	10.78	1823992	302	33	21480	10357	0.9224	92	929329	11	0.462624	0.0024917	9.56808	11.2713	9.60656	2.4664	23.6269	5.71373
Benxi2014	Liaoning	1	0.72573	2	1.3641	67879	21411	10.78	1854923	180	35	10	4962	0.00201532	Mature	0.0579836	210500	2	Yes	22735	129432	10654	91.59	92	985243	0.72573	0.00201532	2	1.3641	67879	21411	10.78	1854923	180	35	22735	10654	0.9159	92	985243	11	0.54565	0.0035842	9.52091	11.1255	9.97171	2.4664	23.6437	5.1985
Benxi2015	Liaoning	1	0.832394	43	1.3008	67656	17974	11.4	1322787	248	34	22	6138	0.00358423	Mature	0.0582619	210500	43	Yes	6968	122311	10654	95.12	92	59355	0.832394	0.00358423	43	1.3008	67656	17974	11.4	1322787	248	34	6968	10654	0.9512	92	59355	11	0.605623	0.0020153	9.4734	11.1222	9.79674	2.5177	23.3056	5.51745
Benxi2016	Liaoning	1	1.09756	35	1.2194	44745	28904	11.4	1376437	447	46	20	5929	0.00337325	Mature	0.0562587	210500	35	Yes	3498	118828	11415	95.12	92	235375	1.09756	0.00337325	35	1.2194	44745	28904	11.4	1376437	447	46	3498	11415	0.9512	92	235375	11	0.740775	0.0035842	9.40878	10.7088	10.2718	2.5177	23.3453	6.10479
Benxi2017	Liaoning	1		12	1.1506		32582	12.35	1356115	401	44	17	6708	0.00253429	Mature	0.0558443	210500	12	Yes	3091	123596	10785	95.44	92	248531	1.08178	0.00253429	12	1.1506	46832.5	32582	12.35	1356115	401	44	3091	10785	0.9544	92	248531	11	0.733222	0.0033733	9.35071	10.7544	10.3916	2.59152	23.3305	5.99645
Benxi2018	Liaoning	1	1.06599		1.1415	48920	31847	12.64	1514621	402	43	17	5824	0.00291896	Mature	0.0563325				2339	98037	10716	96.59	92	246742	1.06599	0.00291896	-11	1.1415	48920	31847	12.64	1514621	402	43	2339	10716	0.9659	92	246742	11	0.725611	0.0025343	9.34277	10.798	10.3687	2.61301	23.441	5.99894
Benxi2019	Liaoning	1	0.954365		1.0298	46673	39049	13.39	1648167	543	46	9	4819	0.00186761	Mature	0.0529587				1976	113853	10906	99.98	92	309581	0.954365	0.00186761	-34	1.0298	46673	39049	13.39	1648167	543	46	1976	10906	0.9998	92	309581	11	0.670065	0.002919	9.2398	10.7509	10.5726	2.66653	23.5255	6.29895
Benxi2020	Liaoning	1	0.973985			60210	37007	12.9465	1715273	991		22	6283	0.00350151	Mature	0.0277296				1132	112031	10363	96.81	92	410287	0.973985	0.00350151	-57	0.9181	60210	37007	12.9465	1715273	991	49	1132	10363	0.9681	92	410287	11	0.680054	0.0018676	9.125	11.0056	10.5189	2.63523	23.5654	6.89972
Chifeng2010	Inner Mongolia Autonomous Region	2	0.632904		25059	25059	15057	9.18	2197851	205	18.96	18	6584	0.0027339	Mature	0.138919				3718	111288	15410	81.78	89.21	1296173	0.632904	0.0027339	-3	25059	25059	15057	9.18	2197851	205	18.96	3718	15410	0.8178	89.21	1296173	11	0.49036		19.3393	10.129	9.61966	2.32043	23.8133	5.32788
Chifeng2011	Inner Mongolia Autonomous Region	2	0.572814		31121	31121	17235	9.72	2721928	202	23	20	7317	0.00273336	Mature	0.135184				1406	140227	16120	97.12	93	1679570	0.572814	0.00273336	-2	31121	31121	17235	9.72	2721928	202	23	1406	16120	0.9712	93	1679570	11	0.452866	0.0027339	19.556	10.3457	9.75476	2.37211	24.0272	5.31321
Chifeng2012	Inner Mongolia Autonomous Region	2	0.532779		36360	36360	17850	14.76	3256223	268	29	16	5701	0.00280653	Mature	0.133322				2749	157128	19436	90	79	1435814	0.532779	0.00280653	-1	36360	36360	17850	14.76	3256223	268	29	2749	19436	0.9	79	1435814	11	0.427083	0.0027334	19.7116	10.5013	9.78982	2.75747	24.2064	5.59471
Chifeng2013	Inner Mongolia Autonomous Region	2	0.657165		36340	36340	18756	17.68	3477996	376	36	21	7653	0.00274402	Mature	0.134355				3214	176552	21550	86.81	81	1383099	0.657165	0.00274402	0	36340	36340	18756	17.68	3477996	376	36	3214	21550	0.8681	81	1383099	11	0.505108	0.0028065	19.711	10.5007	9.83932	2.92745	24.2723	5.93224
Chifeng2014	Inner Mongolia Autonomous Region	2	0.749483	1	41309	41309	19710	20.2	3604443	398	39	19	6077	0.00312654	Mature	0.132765	150400	1	Yes	3981	175836	18410	88.33	81	9464431	0.749483	0.00312654	1	41309	41309	19710	20.2	3604443	398	39	3981	18410	0.8833	81	9464431	11	0.55932	0.002744	19.8392	10.6289	9.88893	3.054	24.308	5.98896
Chifeng2015	Inner Mongolia Autonomous Region	2	0.795023	2	43269	43269	20400	22.14	4150346	418	51	13	5336	0.00243628	Mature	0.125326	150400	2	Yes	3313	208642	23999	89.35	83	720448	0.795023	0.00243628	2	43269	43269	20400	22.14	4150346	418	51	3313	23999	0.8935	83	720448	11	0.585018	0.0031265	19.8855	10.6752	9.92334	3.14156	24.449	6.03787
Chifeng2016	Inner Mongolia Autonomous Region	2	0.805957	15	44936	44936	21732	24.23	4388482	462	61	24	7086	0.00338696	Mature	0.124554	150400	15	Yes	6382	216575	23889	93.1	82	607167	0.805957	0.00338696	15	44936	44936	21732	24.23	4388482	462	61	6382	23889	0.931	82	607167	11	0.591091	0.0024363	19.9233	10.713	9.98659	3.22803	24.5048	6.13773
Chifeng2017	Inner Mongolia Autonomous Region	2		55			22591	24.62	4625060	452	65	2	1627	0.00122926	Mature	0.122394	150400	55	Yes	4077	231437	20383	94.53	104	624201	1.2076	0.00122926	55	40377.5	40377.5	22591	24.62	4625060	452	65	4077	20383	0.9453	104	624201	11	0.791904	0.003387	19.8164	10.606	10.0253	3.24337	24.5573	6.11589
Chifeng2018	Inner Mongolia Autonomous Region	2	1.60923	61	35819	35819	23088	25.44	5102175	766	81	14	7607	0.00184041	Mature	0.116811	150400	61	Yes	9714	233689	22402	95.65	208	629543	1.60923	0.00184041	61	35819	35819	23088	25.44	5102175	766	81	9714	22402	0.9565	208	629543	11	0.959056	0.0012293	19.6966	10.4863	10.0471	3.27488	24.6555	6.64249
Chifeng2019	Inner Mongolia Autonomous Region	2	1.72413	164	39488	39488	23652	25.61	5452234	913	91	9	6287	0.00143153	Mature	0.108288	150400	164	Yes	6851	254483	23693	95.61	103	557267	1.72413	0.00143153	164	39488	39488	23652	25.61	5452234	913	91	6851	23693	0.9561	103	557267	11	1.00215	0.0018404	19.7941	10.5838	10.0712	3.28129	24.7219	6.81783
Chifeng2020	Inner Mongolia Autonomous Region	2	1.57628	111		43595	24089	26.8607	6144794	1455		24	5691	0.00421719	Mature	0.0935645	150400	111	Yes	8424	249479	24069	95.61	103	505436	1.57628	0.00421719	111	43157	43595	24089	26.8607	6144794	1455	101	8424	24069	0.9561	103	505436	11	0.946347	0.0014315	19.8829	10.6827	10.0895	3.32722	24.8415	7.28345
Daqing2010	Heilongjiang	2	0.17607		11.85	103576	64158	20.42	1311640	928	37.9875	17	6017	0.00282533	Mature	0.129935				10723	177115	12405	91.85	278	8146621	0.17607	0.00282533	-6	11.85	103576	64158	20.42	1311640	928	37.9875	10723	12405	0.9185	278	8146621	11	0.162178		11.6827	11.5481	11.0691	3.06433	23.2971	6.83411
Daqing2011	Heilongjiang	2	0.175015		12.15	133301	64184	24.09	1744915	2069	39.6279	8	5925	0.00135021	Mature	0.113349				11398	209550	12376	92.23	299	10555107	0.175015	0.00135021	-4	12.15	133301	64184	24.09	1744915	2069	39.6279	11398	12376	0.9223	299	10555107	11	0.161281	0.0028253	11.7077	11.8004	11.0695	3.22247	23.5826	7.6353
Daqing2012	Heilongjiang	2	0.188798		11.43	142067	65281	23.84	1809812	2312	43	14	6965	0.00201005	Mature	0.103307				17133	243478	13503	92.5	305	9756263	0.188798	0.00201005	-2	11.43	142067	65281	23.84	1809812	2312	43	17133	13503	0.925	305	9756263	11	0.172943	0.0013502	11.6466	11.8641	11.0865	3.21245	23.6191	7.7463
Daqing2013	Heilongjiang	2	0.207157		12.06	147756	70010	23.65	1850332	2673	48	8	5013	0.00159585	Mature	0.106961				19414	266135	14745	93.19	316	7992261	0.207157	0.00159585	0	12.06	147756	70010	23.65	1850332	2673	48	19414	14745	0.9319	316	7992261	11	0.188268	0.0020101	11.7002	11.9033	11.1564	3.20478	23.6412	7.89133
Daqing2014	Heilongjiang	2	0.261618		11.9654	146518	62407	22.79	1789269	1772	53	30	5525	0.00542986	Mature	0.0989331				6829	259482	15263	93.03	319	7205268	0.261618	0.00542986	2	11.9654	146518	62407	22.79	1789269	1772	53	6829	15263	0.9303	319	7205268	11	0.232395	0.0015959	11.6924	11.8949	11.0414	3.16927	23.6077	7.48043
Daqing2015	Heilongjiang	2	0.44066	4	11.97	110113	64552	23.13	1966371	1877	54	7	5099	0.00137282	Mature	0.0759931	230600	4	Yes	3922	264672	16015	95.61	320	1588928	0.44066	0.00137282	4	11.97	110113	64552	23.13	1966371	1877	54	3922	16015	0.9561	320	1588928	11	0.365101	0.0054299	11.6928	11.6093	11.0752	3.18346	23.702	7.53796
Daqing2016	Heilongjiang	2	0.655609	6	11.8482	94690	60889	25.09	2635331	1711	61	14	6444	0.00217256	Mature	0.0745991	230600	6	Yes	10884	290662	17025	42.07	321	-97238	0.655609	0.00217256	6	11.8482	94690	60889	25.09	2635331	1711	61	10884	17025	0.4207	321	-97238	11	0.504169	0.0013728	11.6825	11.4584	11.0168	3.26155	23.9949	7.44542
Daqing2017	Heilongjiang	2		1	11.5735		46404	26.4	2946439	1630	52	15	6592	0.00227549	Mature	0.0722011	230600	1	Yes	3917	295233	16276	42.07	322	2056527	0.688509	0.00227549	1	11.5735	98664.5	46404	26.4	2946439	1630	52	3917	16276	0.4207	322	2056527	11	0.523846	0.0021726	11.6591	11.4995	10.7452	3.31054	24.1064	7.39695
Daqing2018	Heilongjiang	2	0.721409	30	13.2647	102639	62551	25.79	3006786	1867	75	7	5247	0.0013341	Mature	0.0673929	230600	30	Yes	5946	297049	16728	95.3	323	2568478	0.721409	0.0013341	30	13.2647	102639	62551	25.79	3006786	1867	75	5946	16728	0.953	323	2568478	11	0.543143	0.0022755	11.7955	11.539	11.0437	3.28803	24.1267	7.53262
Daqing2019	Heilongjiang	2	0.737742	9	11.4192	94289	61752	25.67	3159091	2166	68	9	5689	0.001582	Mature	0.0615926	230600	9	Yes	32825	297777	16982	95.51	323	1949359	0.737742	0.001582	9	11.4192	94289	61752	25.67	3159091	2166	68	32825	16982	0.9551	323	1949359	11	0.552587	0.0013341	11.6456	11.4541	11.0309	3.28354	24.1761	7.6811
Daqing2020	Heilongjiang	2	0.913527	55		84784	62020	26.0716	3369001	3505		4	5952	0.00067204	Mature	0.0511039	230600	55	Yes	12910	297872	16900	96.15	325	26877	0.913527	0.00067204	55	9.5737	84784	62020	26.0716	3369001	3505	61	12910	16900	0.9615	325	26877	11	0.648948	0.001582	11.4694	11.3479	11.0352	3.29849	24.2405	8.16223
Erdos2010	Inner Mongolia Autonomous Region	2	0.658204		3.05	175125	2591	30.87	3187910	255	9.2522	21	6215	0.00337892	Growth-oriented	0.157902				13134	162919	9662	84.44	143	6858200	0.658204	0.00337892	-203	3.05	175125	2591	30.87	3187910	255	9.2522	13134	9662	0.8444	143	6858200	11	0.505735		10.3255	12.0733	7.86019	3.46166	24.1852	5.54518
Erdos2011	Inner Mongolia Autonomous Region	2	0.621505		5.01	163014	3859	33.26	4466232	213	11.63	28	7633	0.00366828	Growth-oriented	0.157333				28705	87385	7191	92.43	115	8450888	0.621505	0.00366828	-152	5.01	163014	3859	33.26	4466232	213	11.63	28705	7191	0.9243	115	8450888	11	0.483355	0.0033789	10.8218	12.0016	8.25842	3.53398	24.5224	5.36598
Erdos2012	Inner Mongolia Autonomous Region	2	0.611533		5.57	182680	3848	42.58	4832535	206	13	16	5856	0.00273224	Growth-oriented	0.155077				14216	106383	8424	93.22	125	9026871	0.611533	0.00273224	-101	5.57	182680	3848	42.58	4832535	206	13	14216	8424	0.9322	125	9026871	11	0.477186	0.0036683	10.9277	12.1155	8.25557	3.7746	24.6012	5.33272
Erdos2013	Inner Mongolia Autonomous Region	2	0.628486		8.23	256877	4271	48.01	5186990	568	18	24	6289	0.00381619	Growth-oriented	0.117941				15738	217693	9872	79.38	155	9024682	0.628486	0.00381619	-50	8.23	256877	4271	48.01	5186990	568	18	15738	9872	0.7938	155	9024682	11	0.48765	0.0027322	11.3181	12.4564	8.35984	3.89202	24.672	6.34388
Erdos2014	Inner Mongolia Autonomous Region	2	0.67883	1	7.6608	200152	5725	60.07	5417523	399	19	12	4754	0.00252419	Growth-oriented	0.112555	150600	1	Yes	10145	120228	9810	98	113	6074850	0.67883	0.00252419	1	7.6608	200152	5725	60.07	5417523	399	19	10145	9810	0.98	113	6074850	11	0.518097	0.0038162	11.2465	12.2068	8.65277	4.11202	24.7155	5.99146
Erdos2015	Inner Mongolia Autonomous Region	2	0.719669	52	1.2089	207163	5894	56.34	5783920	516	24	21	5783	0.00363133	Growth-oriented	0.0622781	150600	52	Yes	16886	181909	10217	94.71	154	51612906	0.719669	0.00363133	52	1.2089	207163	5894	56.34	5783920	516	24	16886	10217	0.9471	154	51612906	11	0.542132	0.0025242	9.40013	12.2413	8.68186	4.049	24.7809	6.24804
Erdos2016	Inner Mongolia Autonomous Region	2	0.751212	213	6.8356	215488	7982	55.18	5616384	913	26	16	6215	0.00257442	Growth-oriented	0.061501	150600	213	Yes	9568	178542	11022	97.27	117	6348583	0.751212	0.00257442	213	6.8356	215488	7982	55.18	5616384	913	26	9568	11022	0.9727	117	6348583	11	0.560308	0.0036313	11.1325	12.2807	8.98507	4.02856	24.7515	6.81783
Erdos2017	Inner Mongolia Autonomous Region	2		99	6.3612		9156	57.63	4733742	838	37	16	4827	0.00331469	Growth-oriented	0.0606401	150600	99	Yes	7334	208722	9494	97.35	117	8365704	0.80127	0.00331469	99	6.3612	198487	9156	57.63	4733742	838	37	7334	9494	0.9735	117	8365704	11	0.588492	0.0025744	11.0606	12.1985	9.12227	4.07125	24.5806	6.73221
Erdos2018	Inner Mongolia Autonomous Region	2	0.851328	395	5.7224	181486	11182	53.9	5864781	1431	47	21	6613	0.00317556	Growth-oriented	0.0580711	150600	395	Yes	7436	218321	10300	98.2	118	7061498	0.851328	0.00317556	395	5.7224	181486	11182	53.9	5864781	1431	47	7436	10300	0.982	118	7061498	11	0.615903	0.0033147	10.9548	12.1089	9.32215	4.00551	24.7948	7.26683
Erdos2019	Inner Mongolia Autonomous Region	2	0.663853	866	5.67	173069	13024	53.7	6266762	1555	56	15	5346	0.00280584	Growth-oriented	0.0537664	150600	866	Yes	1997	157866	10593	98.24	104	7524441	0.663853	0.00280584	866	5.67	173069	13024	53.7	6266762	1555	56	1997	10593	0.9824	104	7524441	11	0.509136	0.0031756	10.9456	12.0615	9.47463	4.00186	24.8611	7.34987
Erdos2020	Inner Mongolia Autonomous Region	2	0.693975	433		164387	14580	53.9305	6636807	2748		26	7277	0.0035729	Growth-oriented	0.0441277	150600	433	Yes	4650	192969	10596	98.46	104	6042434	0.693975	0.0035729	433	5.6176	164387	14580	53.9305	6636807	2748	65	4650	10596	0.9846	104	6042434	11	0.527078	0.0028058	10.9363	12.01	9.58747	4.00607	24.9185	7.91899
Fushun2010	Liaoning	1	0.599319		3.53	41810	42524	9.01	1502536	335	31.7805	12	4357	0.00275419	Recessive	0.0564028				7926	78351	8249	76.38	130	838213	0.599319	0.00275419	-3	3.53	41810	42524	9.01	1502536	335	31.7805	7926	8249	0.7638	130	838213	11	0.469578		10.4717	10.6409	10.6578	2.30358	23.433	5.81711
Fushun2011	Liaoning	1	0.54852		3.49	52245	43489	9.73	1653299	309	33.5967	13	5227	0.00248709	Recessive	0.0525262				10936	173243	9071	67.79	136	240623	0.54852	0.00248709	-2	3.49	52245	43489	9.73	1653299	309	33.5967	10936	9071	0.6779	136	240623	11	0.4373	0.0027542	10.4603	10.8637	10.6803	2.37304	23.5286	5.73657
Fushun2012	Liaoning	1	0.562678		3.77	58512	44344	9.96	2002015	398	35	17	5202	0.00326797	Recessive	0.0515046				18871	202247	9895	70.19	131	150223	0.562678	0.00326797	-1	3.77	58512	44344	9.96	2002015	398	35	18871	9895	0.7019	131	150223	11	0.446401	0.0024871	10.5374	10.977	10.6998	2.39425	23.72	5.98896
Fushun2013	Liaoning	1	0.567549		3.58	61488	44246	10.39	2289177	715	38	28	4948	0.00565885	Recessive	0.050211				19287	108505	10433	75	134	649960	0.567549	0.00565885	0	3.58	61488	44246	10.39	2289177	715	38	19287	10433	0.75	134	649960	11	0.449514	0.003268	10.4857	11.0266	10.6975	2.43274	23.854	6.57368
Fushun2014	Liaoning	1	0.707497	1	3.6451	61183	44369	10.51	2235027	536	41	18	4180	0.00430622	Recessive	0.0669845	210400	1	Yes	23842	100745	10856	85	136	1092419	0.707497	0.00430622	1	3.6451	61183	44369	10.51	2235027	536	41	23842	10856	0.85	136	1092419	11	0.535028	0.0056589	10.5038	11.0216	10.7003	2.44322	23.8301	6.286
Fushun2015	Liaoning	1	0.881318	2	3.3502	58597	46035	10.72	1677499	586	44	22	4651	0.00473017	Recessive	0.0672487	210400	2	Yes	14644	111175	12315	85	138	-5796	0.881318	0.00473017	2	3.3502	58597	46035	10.72	1677499	586	44	14644	12315	0.85	138	-5796	11	0.631973	0.0043062	10.4194	10.9785	10.7372	2.4613	23.5432	6.37502
Fushun2016	Liaoning	1	0.851131	15	3.2114	41741	44021	10.83	1751798	692	53	33	6254	0.00527662	Recessive	0.0657958	210400	15	Yes	376	60522	13187	75	139	395846	0.851131	0.00527662	15	3.2114	41741	44021	10.83	1751798	692	53	376	13187	0.75	139	395846	11	0.615797	0.0047302	10.3771	10.6393	10.6924	2.47064	23.5865	6.54103
Fushun2017	Liaoning	1		67	3.0204		40475	10.83	1823227	727	57	18	5983	0.00300852	Recessive	0.0659982	210400	67	Yes	2129	121434	11446		141	440787	0.789849	0.00300852	67	3.0204	46346	40475	10.83	1823227	727	57	2129	11446	0.786925	141	440787	11	0.582131	0.0052766	10.3158	10.7439	10.6085	2.47064	23.6265	6.5903
Fushun2018	Liaoning	1	0.728566	30	2.4599	50951	41331	11.71	2096170	954	62	26	6930	0.0037518	Recessive	0.067568	210400	30	Yes	3278	126914	11886		141	604764	0.728566	0.0037518	30	2.4599	50951	41331	11.71	2096170	954	62	3278	11886	0.82385	141	604764	11	0.547292	0.0030085	10.1105	10.8386	10.6294	2.54239	23.766	6.86171
Fushun2019	Liaoning	1	0.892155	11	2.2916	41382	42442	11.66	2081401	1203	66	19	4850	0.00391753	Recessive	0.0637265	210400	11	Yes	2690	127603	11886		142	322287	0.892155	0.00391753	11	2.2916	41382	42442	11.66	2081401	1203	66	2690	11886	0.860775	142	322287	11	0.637716	0.0037518	10.0396	10.6306	10.6559	2.53845	23.7589	7.0934
Fushun2020	Liaoning	1	0.976799			44137	45702	14.463	2050813	1888		9	3217	0.00279764	Recessive	0.034098				555	75725	10218	89.77	142	290908	0.976799	0.00279764	-8	2.1233	44137	45702	14.463	2050813	1888	70	555	10218	0.8977	142	290908	11	0.681479	0.0039175	9.96336	10.6951	10.7299	2.73845	23.7441	7.5438
Hegang2010	Heilongjiang	2	0.578326		8.01	23044	2625	6.25	512758	77	8.3056	23	8249	0.00278822	Recessive	0.014371				3693	56155	6133	52.23	71	170393	0.578326	0.00278822	-48	8.01	23044	2625	6.25	512758	77	8.3056	3693	6133	0.5223	71	170393	11	0.456365		11.291	10.0452	7.87322	1.981	22.3579	4.35671
Hegang2011	Heilongjiang	2	0.505343		7.9	28774	5604	6.76	618066	132	10.3958	2	2516	0.00079491	Recessive	0.015571				3783	67224	6271	43.88	46	125540	0.505343	0.00079491	-38	7.9	28774	5604	6.76	618066	132	10.3958	3783	6271	0.4388	46	125540	11	0.409021	0.0027882	11.2772	10.2673	8.63141	2.04898	22.5447	4.89035
Hegang2012	Heilongjiang	2	0.506083		7.5	32968	6639	7.08	797483	432	13	21	7935	0.0026465	Recessive	0.0159661				2494	94844	6616	49	51	103799	0.506083	0.0026465	-28	7.5	32968	6639	7.08	797483	432	13	2494	6616	0.49	51	103799	11	0.409512	0.0007949	11.2253	10.4033	8.80087	2.08939	22.7996	6.07074
Hegang2013	Heilongjiang	2	0.57863		6.45	29631	5781	7.83	748032	373	13	16	7700	0.00207792	Recessive	0.0116442				7059	78005	7383	45.42	66	-27639	0.57863	0.00207792	-18	6.45	29631	5781	7.83	748032	373	13	7059	7383	0.4542	66	-27639	11	0.456558	0.0026465	11.0744	10.2966	8.6625	2.17815	22.7355	5.92426
Hegang2014	Heilongjiang	2	1.04589		5.26	24154	1854	8.13	746562	137	14	9	6619	0.00135972	Recessive	0.0132343				2356	76363	7475	61.26	53	-121927	1.04589	0.00135972	-8	5.26	24154	1854	8.13	746562	137	14	2356	7475	0.6126	53	-121927	11	0.715832	0.0020779	10.8705	10.0922	7.52564	2.21157	22.7336	4.92725
Hegang2015	Heilongjiang	2	1.16901	2	3.7434	24981	2218	8.28	898358	174	15	12	6782	0.00176939	Recessive	0.0133245	230400	2	Yes	1053	81077	8150	68.04	53	-79456	1.16901	0.00176939	2	3.7434	24981	2218	8.28	898358	174	15	1053	8150	0.6804	53	-79456	11	0.77427	0.0013597	10.5304	10.1259	7.70481	2.22786	22.9187	5.16479
Hegang2016	Heilongjiang	2	1.19726	12	3.8979	25244	2234	8.61	1063289	102	14	16	7353	0.00217598	Recessive	0.0114972	230400	12	Yes	588	89135	7958	75.55	53	-37678	1.19726	0.00217598	12	3.8979	25244	2234	8.61	1063289	102	14	588	7958	0.7555	53	-37678	11	0.78721	0.0017694	10.5708	10.1364	7.712	2.2628	23.0872	4.63473
Hegang2017	Heilongjiang	2		7	3.5264		2512	8.75	1111987	142	22	24	6436	0.00372902	Recessive	0.0107026	230400	7	Yes	696	85651	8444	78.19	53	76559	1.1741	0.00372902	7	3.5264	27067.5	2512	8.75	1111987	142	22	696	8444	0.7819	53	76559	11	0.776614	0.002176	10.4706	10.2061	7.82923	2.27727	23.132	4.96284
Hegang2018	Heilongjiang	2	1.15094		3.7634	28891	2360	9.22	1156562	172	29	20	7005	0.0028551	Recessive	0.00958374				596	90270	8455	80.56	53	149565	1.15094	0.0028551	2	3.7634	28891	2360	9.22	1156562	172	29	596	8455	0.8056	53	149565	11	0.765904	0.003729	10.5357	10.2713	7.76684	2.32435	23.1713	5.15329
Hegang2019	Heilongjiang	2	1.42721		2.9693	33981	2926	9.75	1429543	183	29	18	6363	0.00282885	Recessive	0.00863998				755	90300	8552	78.7	49	70825	1.42721	0.00282885	-3	2.9693	33981	2926	9.75	1429543	183	29	755	8552	0.787	49	70825	11	0.886741	0.0028551	10.2987	10.4336	7.98173	2.37491	23.3832	5.21494
Hegang2020	Heilongjiang	2	1.38359			34809	3727	9.98295	1368276	359		26	7819	0.00332523	Recessive	0.0025092				689	78241	7885	96.15	49	70100	1.38359	0.00332523	-8	2.1752	34809	3727	9.98295	1368276	359	29	689	7885	0.9615	49	70100	11	0.868606	0.0028289	9.98751	10.4577	8.22363	2.39634	23.3394	5.8861
Heihe2010	Heilongjiang	2	2.22488		0.33	14994	9518	10.99	976076	68	9.9699	19	6709	0.00283202	Mature	0.0332158				1089	9286	6175	85	28	42691	2.22488	0.00283202	-7	0.33	14994	9518	10.99	976076	68	9.9699	1089	6175	0.85	28	42691	11	1.1709		8.10198	9.61547	9.16104	2.48407	23.0016	4.23411
Heihe2011	Heilongjiang	2	2.01763		0.43	18103	9550	10.91	946359	239	13.5441	15	6968	0.0021527	Mature	0.0373991				1533	32012	6206	63.9	28	59900	2.01763	0.0021527	-5	0.43	18103	9550	10.91	946359	239	13.5441	1533	6206	0.639	28	59900	11	1.10447	0.002832	8.3666	9.80389	9.1644	2.47738	22.9707	5.48064
Heihe2012	Heilongjiang	2	1.93041		0.49	18892	9820	12.41	1088240	447	17	12	5179	0.00231705	Mature	0.0480507				1546	34051	7077	72.6	28	86688	1.93041	0.00231705	-3	0.49	18892	9820	12.41	1088240	447	17	1546	7077	0.726	28	86688	11	1.07514	0.0021527	8.49719	9.84655	9.19228	2.596	23.1104	6.10479
Heihe2013	Heilongjiang	2	1.97883		0.45	22654	10216	12.4	1324897	524	20	34	5371	0.00633029	Mature	0.0452743				3604	45666	7514	73.16	29	180120	1.97883	0.00633029	-1	0.45	22654	10216	12.4	1324897	524	20	3604	7514	0.7316	29	180120	11	1.09153	0.002317	8.41206	10.0281	9.23181	2.59525	23.3072	6.2634
Heihe2014	Heilongjiang	2	2.22747	1	0.4041	24731	11348	12.35	1413360	318	22	22	5782	0.00380491	Mature	0.0413805	231100	1	Yes	2491	43924	7631	74.18	29	92589	2.22747	0.00380491	1	0.4041	24731	11348	12.35	1413360	318	22	2491	7631	0.7418	29	92589	11	1.1717	0.0063303	8.30449	10.1159	9.33688	2.59152	23.3718	5.76519
Heihe2015	Heilongjiang	2	2.40672		0.398	26575		12.37	1635623	217	24	27	6606	0.00408719	Mature	0.0445626				1749	36642	7960	92.9	28	61610	2.40672	0.00408719	3	0.398	26575	10609.5	12.37	1635623	217	24	1749	7960	0.929	28	61610	11	1.22575	0.0038049	8.28929	10.1878	9.2696	2.59301	23.5179	5.3845
Heihe2016	Heilongjiang	2	2.52174	5	0.287	27889	9871	12.37	1703750	278	88	39	7710	0.00505837	Mature	0.0437364	231100	5	Yes	816	13156	8344	92.97	20	76508	2.52174	0.00505837	5	0.287	27889	9871	12.37	1703750	278	88	816	8344	0.9297	20	76508	11	1.25896	0.0040872	7.96242	10.236	9.19746	2.59301	23.5587	5.63121
Heihe2017	Heilongjiang	2		1	0.3379		10073	12.14	2111364	330	24	23	7189	0.00319933	Mature	0.0412065	231100	1	Yes	981	14288	7290		20	102468	2.53262	0.00319933	1	0.3379	29740.5	10073	12.14	2111364	330	24	981	7290	0.935425	20	102468	11	1.26204	0.0050584	8.12563	10.3003	9.21771	2.57566	23.7732	5.80212
Heihe2018	Heilongjiang	2	2.54349	9	0.3777	31592	10233	12.3	2140881	375	30	23	6832	0.00336651	Mature	0.0378245	231100	9	Yes	1199	14774	7974		20	208711	2.54349	0.00336651	9	0.3777	31592	10233	12.3	2140881	375	30	1199	7974	0.94115	20	208711	11	1.26511	0.0031993	8.23695	10.3607	9.23347	2.58776	23.7871	5.92959
Heihe2019	Heilongjiang	2	3.75828		0.257	36478	10747	12.64	2232248	508	36	38	6748	0.0056313	Mature	0.0342304				1027	15778	7677		20	243554	3.75828	0.0056313	5	0.257	36478	10747	12.64	2232248	508	36	1027	7677	0.946875	20	243554	11	1.55989	0.0033665	7.85205	10.5045	9.28247	2.61301	23.8289	6.23245
Heihe2020	Heilongjiang	2	3.347	1		39184		13.3081	2563837			23	6507	0.00353465	Mature	0.0272605	231100	1	Yes	1203	23920	7454	95.26	20	297302	3.347	0.00353465	1	0.1363	39184	11261	13.3081	2563837	641	42	1203	7454	0.9526	20	297302	11	1.46949	0.0056313	7.21818	10.5761	9.32919	2.66083	23.9674	6.46459
Hulun Buir2010	Inner Mongolia Autonomous Region	2	0.909544		3.82	34452	12043	13.08	2079197	109	22.0335	15	6466	0.00231983	Growth-oriented	0.0565718				1697	21543	10677	62.2	28	1013963	0.909544	0.00231983	-62	3.82	34452	12043	13.08	2079197	109	22.0335	1697	10677	0.622	28	1013963	11	0.646864		10.5506	10.4474	9.39632	2.64475	23.7578	4.70048
Hulun Buir2011	Inner Mongolia Autonomous Region	2	0.825062		3.75	45038	17122	14.06	2549257	112	26.75	11	6295	0.00174742	Growth-oriented	0.0612062				2157	29415	11489	77.4	28	1033701	0.825062	0.00174742	-49	3.75	45038	17122	14.06	2549257	112	26.75	2157	11489	0.774	28	1033701	11	0.601614	0.0023198	10.5321	10.7153	9.74818	2.71204	23.9616	4.72739
Hulun Buir2012	Inner Mongolia Autonomous Region	2	0.741251		3.75	52649	13368	23.96	2944411	72	34	10	4929	0.00202881	Growth-oriented	0.0557903				2827	36367	13263	84.5	28	889203	0.741251	0.00202881	-36	3.75	52649	13368	23.96	2944411	72	34	2827	13263	0.845	28	889203	11	0.554604	0.0017474	10.5321	10.8714	9.50069	3.21727	24.1058	4.29046
Hulun Buir2013	Inner Mongolia Autonomous Region	2	0.71126		3.06	56544	15138	29.88	3140161	116	37	25	5857	0.0042684	Growth-oriented	0.057595				3628	52102	13154	86.52	54	2365419	0.71126	0.0042684	-23	3.06	56544	15138	29.88	3140161	116	37	3628	13154	0.8652	54	2365419	11	0.53723	0.0020288	10.3288	10.9428	9.62503	3.43011	24.1701	4.76217
Hulun Buir2014	Inner Mongolia Autonomous Region	2	0.816367		2.92	60152	15819	29.97	3485100	151	40	15	5137	0.00291999	Growth-oriented	0.0548427				4983	63565	13393	90.23	91	1877484	0.816367	0.00291999	-10	2.92	60152	15819	29.97	3485100	151	40	4983	13393	0.9023	91	1877484	11	0.596838	0.0042684	10.282	11.0046	9.66903	3.43302	24.2743	5.02388
Hulun Buir2015	Inner Mongolia Autonomous Region	2	0.87874	3	2.8738	63131	21539	31.15	3745392	187	42	17	5490	0.00309654	Growth-oriented	0.0540298	150700	3	Yes	5070	64940	14091	91.05	97	1752318	0.87874	0.00309654	3	2.8738	63131	21539	31.15	3745392	187	42	5070	14091	0.9105	97	1752318	11	0.630601	0.00292	10.266	11.053	9.97767	3.47041	24.3464	5.23644
Hulun Buir2016	Inner Mongolia Autonomous Region	2	0.895456	16	2.8186	64140	19144	28.62	4127288	270	47	27	6754	0.00399763	Growth-oriented	0.0527495	150700	16	Yes	5627	76384	13606	95.01	78	470518	0.895456	0.00399763	16	2.8186	64140	19144	28.62	4127288	270	47	5627	13606	0.9501	78	470518	11	0.639459	0.0030965	10.2466	11.0688	9.8598	3.38845	24.4435	5.60212
Hulun Buir2017	Inner Mongolia Autonomous Region	2		47	2.2253		7479	33.73	4350520	299	46	24	4888	0.00490998	Growth-oriented	0.0514787	150700	47	Yes	364	58194	13854	96.46	80	425882	1.28995	0.00490998	47	2.2253	56834.5	7479	33.73	4350520	299	46	364	13854	0.9646	80	425882	11	0.82853	0.0039976	10.0103	10.9479	8.91999	3.5476	24.4962	5.70378
Hulun Buir2018	Inner Mongolia Autonomous Region	2	1.68444	109	2.4425	49529	7615	23.15	4493423	432	44	33	6416	0.00514339	Growth-oriented	0.0482702	150700	109	Yes	436	45794	12548	97.07	92	302032	1.68444	0.00514339	109	2.4425	49529	7615	23.15	4493423	432	44	436	12548	0.9707	92	302032	11	0.987474	0.00491	10.1034	10.8103	8.93801	3.18428	24.5285	6.07074
Hulun Buir2019	Inner Mongolia Autonomous Region	2	1.74785	58	2.0379	47116	7369	22.97	4598012	427	68	28	6110	0.00458265	Growth-oriented	0.0440226	150700	58	Yes	398	49467	12584	97.45	84	682952	1.74785	0.00458265	58	2.0379	47116	7369	22.97	4598012	427	68	398	12584	0.9745	84	682952	11	1.01082	0.0051434	9.92231	10.7604	8.90517	3.1768	24.5515	6.05912
Hulun Buir2020	Inner Mongolia Autonomous Region	2	1.69427	21		45923	8369	22.9657	4676200	311		45	6280	0.00716561	Growth-oriented	0.0375235	150700	21	Yes	363	41276	12684	97.47	83	563110	1.69427	0.00716561	21	1.6333	45923	8369	22.9657	4676200	311	92	363	12684	0.9747	83	563110	11	0.991125	0.0045827	9.701	10.7347	9.03241	3.17663	24.5683	5.743
Huludao2010	Liaoning	1	0.861446		1.88	20302	6775	11.44	1094920	192	23.2894	13	4826	0.00269374	Regenerative	0.114957				4797	65176	9267	42.53	75	193871	0.861446	0.00269374	-39	1.88	20302	6775	11.44	1094920	192	23.2894	4797	9267	0.4253	75	193871	11	0.621354		9.84167	9.91852	8.82114	2.52092	23.1165	5.26269
Huludao2011	Liaoning	1	0.8125		0.63	24789	7492	11.6	1467945	193	27.5696	11	3864	0.00284679	Regenerative	0.107338				8592	81189	9639	42.53	75	-187500	0.8125	0.00284679	-29	0.63	24789	7492	11.6	1467945	193	27.5696	8592	9639	0.4253	75	-187500	11	0.594707	0.0026937	8.74846	10.1182	8.92172	2.5337	23.4097	5.26786
Huludao2012	Liaoning	1	0.818125		0.35	27709	8045	11.98	1667955	211	32	6	4058	0.00147856	Regenerative	0.107436				7709	109071	9669	89.5	75	-499664	0.818125	0.00147856	-19	0.35	27709	8045	11.98	1667955	211	32	7709	9669	0.895	75	-499664	11	0.597806	0.0028468	8.1608	10.2295	8.99293	2.56341	23.5374	5.35659
Huludao2013	Liaoning	1	0.852665		2.07	27682	8402	12.22	1805623	382	36	17	4604	0.00369244	Regenerative	0.0681552				2216	78664	13341	92.48	26	138821	0.852665	0.00369244	-9	2.07	27682	8402	12.22	1805623	382	36	2216	13341	0.9248	26	138821	11	0.616625	0.0014786	9.93794	10.2286	9.03635	2.58173	23.6168	5.94803
Huludao2014	Liaoning	1	0.960045	1	0.9063	28021	8700	11.54	1674000	355	40	19	4852	0.00391591	Regenerative	0.0942074	211400	1	Yes	2289	78695	14557	91.7	26	173538	0.960045	0.00391591	1	0.9063	28021	8700	11.54	1674000	355	40	2289	14557	0.917	26	173538	11	0.672968	0.0036924	9.11207	10.2408	9.07119	2.52892	23.5411	5.87493
Huludao2015	Liaoning	1	1.07851	11	0.8858	28176	8696	11.44	1658146	687	45	24	5161	0.00465026	Regenerative	0.0951374	211400	11	Yes	382	85278	11572	89.39	81	20562	1.07851	0.00465026	11	0.8858	28176	8696	11.44	1658146	687	45	382	11572	0.8939	81	20562	11	0.731652	0.0039159	9.08919	10.2463	9.07073	2.52092	23.5315	6.53379
Huludao2016	Liaoning	1	1.39125	7	0.8502	25347	19483	11.25	1867305	738	55	31	5686	0.00545199	Regenerative	0.0932681	211400	7	Yes	417	95035	12050		90	127995	1.39125	0.00545199	7	0.8502	25347	19483	11.25	1867305	738	55	417	12050	0.94195	90	127995	11	0.871818	0.0046503	9.04817	10.1405	9.87735	2.50553	23.6503	6.6053
Huludao2017	Liaoning	1		30	0.6833		7737	2.95	1988768	627	59	4	3624	0.00110375	Regenerative	0.0922336	211400	30	Yes	308	82555	10156	99	94	139693	1.19847	0.00110375	30	0.6833	28679.5	7737	2.95	1988768	627	59	308	10156	0.99	94	139693	11	0.787759	0.005452	8.82967	10.264	8.9539	1.37372	23.7134	6.44254
Huludao2018	Liaoning	1	1.00568	1	0.6223	32012	7669	4.17	2381520	807	67	19	3997	0.00475357	Regenerative	0.0929589	211400	1	Yes	10435	91292	11928	98.6	115	414606	1.00568	0.00475357	1	0.6223	32012	7669	4.17	2381520	807	67	10435	11928	0.986	115	414606	11	0.695981	0.0011038	8.73617	10.3739	8.94507	1.64287	23.8936	6.69456
Huludao2019	Liaoning	1	1.23044	1	0.5817	31802	9456	5.72	2483790	865	71	6	3922	0.00152983	Regenerative	0.0872491	211400	1	Yes	492	98387	12457	92.42	120	148293	1.23044	0.00152983	1	0.5817	31802	9456	5.72	2483790	865	71	492	12457	0.9242	120	148293	11	0.802199	0.0047536	8.66871	10.3673	9.15451	1.90509	23.9356	6.76389
Huludao2020	Liaoning	1	1.41901			31514	10819	19.9952	2537409	1820		7	4438	0.00157729	Regenerative	0.0684347				350	106822	12996	96		-184517	1.41901	0.00157729	1	0.5411	31514	10819	19.9952	2537409	1820	75	350	12996	0.96	125	-184517	11	0.883359	0.0015298	8.59637	10.3582	9.28915	3.04429	23.957	7.50714
Jixi2010	Heilongjiang	2	0.759631		7.74	22083	10578	7.27	473231	107	16.2	6	5673	0.00105764	Mature	0.0296505				1727	59099	8066	50	97	225197	0.759631	0.00105764	-3	7.74	22083	10578	7.27	473231	107	16.2	1727	8066	0.5	97	225197	11	0.565104		11.2568	10.0026	9.26663	2.11263	22.2777	4.68213
Jixi2011	Heilongjiang	2	0.752563		7.54	26864	10689	7.41	585136	213	16.48	8	5879	0.00136078	Mature	0.0277917				2281	73642	9362	50	97	187554	0.752563	0.00136078	-2	7.54	26864	10689	7.41	585136	213	16.48	2281	9362	0.5	97	187554	11	0.561079	0.0010576	11.2306	10.1986	9.27706	2.12942	22.4899	5.36598
Jixi2012	Heilongjiang	2	0.750672		7.27	31076	9841	7.97	683722	432	20	12	7248	0.00165563	Mature	0.0236146				2429	108160	10322	50	97	96998	0.750672	0.00165563	-1	7.27	31076	9841	7.97	683722	432	20	2429	10322	0.5	97	96998	11	0.56	0.0013608	11.1941	10.3442	9.19441	2.19389	22.6456	6.07074
Jixi2013	Heilongjiang	2	0.838048		6.5	30530	9141	8.9	774025	475	23	11	4521	0.00243309	Mature	0.0161546				1131	57224	9890	50	79	101119	0.838048	0.00243309	0	6.5	30530	9141	8.9	774025	475	23	1131	9890	0.5	79	101119	11	0.608704	0.0016556	11.0822	10.3265	9.12063	2.29253	22.7697	6.16542
Jixi2014	Heilongjiang	2	1.20571	1	5.899	27881	8812	8.96	802658	365	25	6	3913	0.00153335	Mature	0.0141215	230300	1	Yes	1115	56107	10138	50	79	-96334	1.20571	0.00153335	1	5.899	27881	8812	8.96	802658	365	25	1115	10138	0.5	79	-96334	11	0.791051	0.0024331	10.9851	10.2357	9.08398	2.29858	22.806	5.90263
Jixi2015	Heilongjiang	2	1.44877		5.3851	28222	8260	9.05	787165	196	22	6	3947	0.00152014	Mature	0.0112079				888	62235	11315		79	-65340	1.44877	0.00152014	2	5.3851	28222	8260	9.05	787165	196	22	888	11315	0.59	79	-65340	11	0.895585	0.0015334	10.894	10.2479	9.0193	2.30757	22.7865	5.2832
Jixi2016	Heilongjiang	2	1.65142	3	5.3581	28647	8725	9.23	1719214	276	22	13	4326	0.00300509	Mature	0.00940986	230300	3	Yes	1219	84726	11735		79	34125	1.65142	0.00300509	3	5.3581	28647	8725	9.23	1719214	276	22	1219	11735	0.68	79	34125	11	0.975096	0.0015201	10.889	10.2628	9.07406	2.32532	23.5677	5.62402
Jixi2017	Heilongjiang	2		1	3.4758		1901	9.88	1844652	233	26	13	5793	0.00224409	Mature	0.0085261	230300	1	Yes	993	76131	11135		79	160422	1.66735	0.00224409	1	3.4758	29715.5	1901	9.88	1844652	233	26	993	11135	0.77	79	160422	11	0.981084	0.0030051	10.4562	10.2995	7.55066	2.38693	23.6381	5.45532
Jixi2018	Heilongjiang	2	1.68327	34	3.3618	30784	8849	10.57	1612540	302	118	5	5882	0.00085005	Mature	0.00691128	230300	34	Yes	1262	64216	11248			196830	1.68327	0.00085005	34	3.3618	30784	8849	10.57	1612540	302	118	1262	11248	0.86	79.5	196830	11	0.987037	0.0022441	10.4229	10.3348	9.08817	2.44842	23.5037	5.71373
Jixi2019	Heilongjiang	2	1.83521	8	3.2839	32278	9129	11.07	1734778	318	121	10	4499	0.00222272	Mature	0.00607937	230300	8	Yes	1294	76602	11429	95	80	112375	1.83521	0.00222272	8	3.2839	32278	9129	11.07	1734778	318	121	1294	11429	0.95	80	112375	11	1.04212	0.0008501	10.3994	10.3822	9.11932	2.49072	23.5767	5.76519
Jixi2020	Heilongjiang	2	1.6843	3		34031	9629	11.4649	2153462	485		5	4654	0.00107434	Mature	0.00353444	230300	3	Yes	1510	70608	11284		80	194924	1.6843	0.00107434	3	3.206	34031	9629	11.4649	2153462	485	124	1510	11284	1	80	194924	11	0.98742	0.0022227	10.3754	10.4351	9.17264	2.52291	23.7929	6.18621
Panjin2010	Liaoning	1	0.370398		13.94	66976	5392	15.04	1096233	886	16.6878	14	5492	0.00254916	Regenerative	0.0700559				6866	74663	6564	62.97	61	122515	0.370398	0.00254916	-25	13.94	66976	5392	15.04	1096233	886	16.6878	6866	6564	0.6297	61	122515	11	0.315101		11.8451	11.1121	8.59286	2.77509	23.1177	6.78784
Panjin2011	Liaoning	1	0.345577		10.84	79584	4971	14.49	1441252	279	17.6725	17	4741	0.00358574	Regenerative	0.0679181				9912	90405	7056	100	61	1667682	0.345577	0.00358574	-18	10.84	79584	4971	14.49	1441252	279	17.6725	9912	7056	1	61	1667682	11	0.296823	0.0025492	11.5936	11.2846	8.51158	2.74019	23.3914	5.63479
Panjin2012	Liaoning	1	0.347255		4.45	87153	5687	13.22	1821769	350	21	13	4558	0.00285213	Regenerative	0.0691331				12736	163094	6864		67	1515918	0.347255	0.00285213	-11	4.45	87153	5687	13.22	1821769	350	21	12736	6864	1	67	1515918	11	0.298069	0.0035857	10.7033	11.3754	8.64611	2.65465	23.6257	5.86079
Panjin2013	Liaoning	1	0.356857		10.44	104733	6264	13.35	1952589	529	22	10	3664	0.00272926	Regenerative	0.055229				10180	124339	7784	100	70	1598186	0.356857	0.00272926	-4	10.44	104733	6264	13.35	1952589	529	22	10180	7784	1	70	1598186	11	0.305171	0.0028521	11.556	11.5592	8.74273	2.66375	23.695	6.27288
Panjin2014	Liaoning	1	0.608642	3	10.1839	90615	7056	13.33	2041160	664	25	16	4495	0.00355951	Regenerative	0.0934481	211100	3	Yes	8639	102764	7031	100	73	136332	0.608642	0.00355951	3	10.1839	90615	7056	13.33	2041160	664	25	8639	7031	1	73	136332	11	0.47539	0.0027293	11.5312	11.4144	8.86177	2.66235	23.7394	6.49979
Panjin2015	Liaoning	1	0.689791	10	9.998	87351	7093	13.03	1732799	769	29	13	6465	0.00201083	Regenerative	0.0880476	211100	10	Yes	6988	112977	8218	100	86	-458501	0.689791	0.00201083	10	9.998	87351	7093	13.03	1732799	769	29	6988	8218	1	86	-458501	11	0.524605	0.0035595	11.5127	11.3777	8.867	2.6412	23.5756	6.64639
Panjin2016	Liaoning	1	0.932337	19	9.6871	70110	6865	13.72	1831204	650	35	30	6491	0.00462178	Regenerative	0.084047	211100	19	Yes	9592	148651	9184	100	75	-1867393	0.932337	0.00462178	19	9.6871	70110	6865	13.72	1831204	650	35	9592	9184	1	75	-1867393	11	0.65873	0.0020108	11.4811	11.1578	8.83434	2.68921	23.6308	6.47851
Panjin2017	Liaoning	1		1	9.4158		6783	15.7	1846166	656	36	11	5854	0.00187906	Regenerative	0.0820181	211100	1	Yes	8943	155660	9019	98.15	98	-633380	0.874757	0.00187906	1	9.4158	77356	6783	15.7	1846166	656	36	8943	9019	0.9815	98	-633380	11	0.628479	0.0046218	11.4527	11.2562	8.82232	2.81541	23.639	6.48768
Panjin2018	Liaoning	1	0.817177		9.0092	84602	7003	19.79	2055103	1025	41	15	6562	0.00228589	Regenerative	0.0807136				6354	165921	8961	99	103		0.817177	0.00228589	1	9.0092	84602	7003	19.79	2055103	1025	41	6354	8961	0.99	103	-239531	11	0.597284	0.0018791	11.4086	11.3457	8.85424	3.03447	23.7462	6.93342
Panjin2019	Liaoning	1	0.717829	1	8.5709	88983	8103	24.49	2329156	1091	43	11	6070	0.00181219	Regenerative	0.0738148	211100	1	Yes	5680	174769	8847	98.43	104		0.717829	0.00181219	1	8.5709	88983	8103	24.49	2329156	1091	43	5680	8847	0.9843	104	154319	11	0.541061	0.0022859	11.3587	11.3962	9.00011	3.23829	23.8714	6.99577
Panjin2020	Liaoning	1	0.676015			93802	8571	24.6546	2441591	1514		4	6054	0.00066072	Regenerative	0.0275453				19749	168770	8794	98.55	114	548168	0.676015	0.00066072	1	8.1326	93802	8571	24.6546	2441591	1514	45	19749	8794	0.9855	114	548168	11	0.516419	0.0018122	11.3062	11.4489	9.05626	3.24472	23.9185	7.32317
Qitaihe2010	Heilongjiang	2	0.400181		7.71	32890	1789	10.97	485104	98	8.2378	10	4447	0.00224871	Recessive	0.0756028				1051	63120	3166	17.26	62	572500	0.400181	0.00224871	-10	7.71	32890	1789	10.97	485104	98	8.2378	1051	3166	0.1726	62	572500	11	0.336602		11.2529	10.4009	7.48997	2.4824	22.3025	4.59512
Qitaihe2011	Heilongjiang	2	0.443146		7.92	33209	1463	11.58	579644	71	9.3785	15	6283	0.00238739	Recessive	0.0677445				1706	67256	3270	85.2	62	224000	0.443146	0.00238739	-7	7.92	33209	1463	11.58	579644	71	9.3785	1706	3270	0.852	62	224000	11	0.366825	0.0022487	11.2797	10.4106	7.28893	2.53211	22.4805	4.27667
Qitaihe2012	Heilongjiang	2	0.54191		7.41	32308	1339	12.02	608579	120	10	15	6139	0.00244339	Recessive	0.0559606				1696	75838	3915	85.2	68	-48670	0.54191	0.00244339	-4	7.41	32308	1339	12.02	608579	120	10	1696	3915	0.852	68	-48670	11	0.433022	0.0023874	11.2132	10.3831	7.20043	2.56649	22.5292	4.79579
Qitaihe2013	Heilongjiang	2	0.876215		6.74	26194	1685	12.02	631117	163	11	10	3921	0.00255037	Recessive	0.0513428				1202	57191	3601	85.2	68	-111205	0.876215	0.00255037	-1	6.74	26194	1685	12.02	631117	163	11	1202	3601	0.852	68	-111205	11	0.629256	0.0024434	11.1184	10.1733	7.43011	2.56649	22.5656	5.09987
Qitaihe2014	Heilongjiang	2	1.09929	2	6.7492	25123	2337	11.88	620773	178	11	16	5086	0.00314589	Recessive	0.0501247	230900	2	Yes	1828	57465	3859	62.5	71	-180400	1.09929	0.00314589	2	6.7492	25123	2337	11.88	620773	178	11	1828	3859	0.625	71	-180400	11	0.741598	0.0025504	11.1198	10.1316	7.75705	2.55568	22.5491	5.18739
Qitaihe2015	Heilongjiang	2	1.2814	5	5.6528	24823	2886	12.05	724605	159	9	20	5376	0.00372024	Recessive	0.0373433	230900	5	Yes	804	54848	3785	43.9	68	-84788	1.2814	0.00372024	5	5.6528	24823	2886	12.05	724605	159	9	804	3785	0.439	68	-84788	11	0.824791	0.0031459	10.9425	10.1196	7.96797	2.56879	22.7037	5.07517
Qitaihe2016	Heilongjiang	2	1.33598		3.6137	26500	3149	11.88	916832	146	14	21	5260	0.0039924	Recessive	0.0354611				588	56741	4189	86.5	68	-38874	1.33598	0.0039924	3.5	3.6137	26500	3149	11.88	916832	146	14	588	4189	0.865	68	-38874	11	0.848432	0.0037202	10.4951	10.1849	8.05516	2.55568	22.939	4.99043
Qitaihe2017	Heilongjiang	2		2	3.4899		3374	11.88	882841	131	18	28	7083	0.00395313	Recessive	0.0339034	230900	2	Yes	2985	54460	3959	90.52	68	131066	1.26731	0.00395313	2	3.4899	29264	3374	11.88	882841	131	18	2985	3959	0.9052	68	131066	11	0.818595	0.0039924	10.4602	10.2842	8.12415	2.55568	22.9012	4.8828
Qitaihe2018	Heilongjiang	2	1.19865	11	3.2184	32028	3193	11.64	942751	236	20	15	6883	0.00217928	Recessive	0.0302982	230900	11	Yes	1411	63046	4131	94	68	98096	1.19865	0.00217928	11	3.2184	32028	3193	11.64	942751	236	20	1411	4131	0.94	68	98096	11	0.787842	0.0039531	10.3793	10.3744	8.06903	2.53687	22.9669	5.46806
Qitaihe2019	Heilongjiang	2	1.07648	2	2.8309	29912	4081	11.69	1365975	243	20	32	7933	0.00403378	Recessive	0.0270779	230900	2	Yes	2695	63155	4475	94.67	68	-54354	1.07648	0.00403378	2	2.8309	29912	4081	11.69	1365975	243	20	2695	4475	0.9467	68	-54354	11	0.730672	0.0021793	10.251	10.3061	8.31434	2.54081	23.3377	5.49717
Qitaihe2020	Heilongjiang	2	1.15176	2		26979	4024	11.6923	1250084	416		27	7490	0.00360481	Recessive	-0.0105416	230900	2	Yes	20749	79979	4334	95.29	53	-40466	1.15176	0.00360481	2	2.4434	26979	4024	11.6923	1250084	416	20	20749	4334	0.9529	53	-40466	11	0.766286	0.0040338	10.1038	10.2028	8.30028	2.541	23.2491	6.03309
Shuangya2010	Heilongjiang	2	0.555605		5.07	26215	2258	6.81	734134	81	8.6502	13	5571	0.00233351	Recessive	0.0499059				700	46464	6298		55	170345	0.555605	0.00233351	17	5.07	26215	2258	6.81	734134	81	8.6502	700	6298	0.79	55	170345	11	0.441865		10.8337	10.1741	7.72268	2.0554	22.7168	4.40672
Shuangya2011	Heilongjiang	2	0.471083		5.37	33215	3898	7.27	818489	219	14.6408	9	5567	0.00161667	Recessive	0.0347047				1810	61758	6640		57	344413	0.471083	0.00161667	15	5.37	33215	3898	7.27	818489	219	14.6408	1810	6640	0.79	57	344413	11	0.385999	0.0023335	10.8912	10.4108	8.26848	2.11263	22.8256	5.39363
Shuangya2012	Heilongjiang	2	0.475449		4.8	37490	4093	7.62	994067	612	17	11	5062	0.00217305	Recessive	0.0379239				1810	3382	6732	79	50	424928	0.475449	0.00217305	13	4.8	37490	4093	7.62	994067	612	17	1810	6732	0.79	50	424928	11	0.388963	0.0016167	10.779	10.5319	8.31728	2.15408	23.0199	6.41836
Shuangya2013	Heilongjiang	2	0.539944		5.05	37007	2074	8.09	1028572	590	20	11	4372	0.00251601	Recessive	0.0314851				1317	78884	7313	79	57	319974	0.539944	0.00251601	11	5.05	37007	2074	8.09	1028572	590	20	1317	7313	0.79	57	319974	11	0.431746	0.0021731	10.8298	10.5189	7.63772	2.20717	23.054	6.38182
Shuangya2014	Heilongjiang	2	1.37118		4.4915	28964	3490	8.46	1034518	280	22	10	3769	0.00265322	Recessive	0.0301631				2590	77893	6844	55.02	57	-24392	1.37118	0.00265322	9	4.4915	28964	3490	8.46	1034518	280	22	2590	6844	0.5502	57	-24392	11	0.863387	0.002516	10.7126	10.2738	8.15794	2.24707	23.0598	5.63835
Shuangya2015	Heilongjiang	2	1.71322	7	3.5303	29237	21584	8.92	1168033	294	24	14	5117	0.00273598	Recessive	0.0310543	230500	7	Yes	1054	70393	9299	80	57	-7712	1.71322	0.00273598	7	3.5303	29237	21584	8.92	1168033	294	24	1054	9299	0.8	57	-7712	11	0.998136	0.0026532	10.4718	10.2832	9.97975	2.29455	23.1812	5.68698
Shuangya2016	Heilongjiang	2	1.88683	5	3.0205	29959	22231	9.9	1344188	185	28	39	7188	0.00542571	Recessive	0.0292874	230500	5	Yes	483	77432	7213	81	58	-20573	1.88683	0.00542571	5	3.0205	29959	22231	9.9	1344188	185	28	483	7213	0.81	58	-20573	11	1.06016	0.002736	10.3158	10.3076	10.0093	2.38876	23.3216	5.22575
Shuangya2017	Heilongjiang	2		2	2.3847			10.18	1512444	198	27	16	9217	0.00173592	Recessive	0.028479	230500	2	Yes	366	55810	8412	96	58	105104	1.94487	0.00173592	2	2.3847	32743	18365	10.18	1512444	198	27	366	8412	0.96	58	105104	11	1.08007	0.0054257	10.0795	10.3965	9.81826	2.41413	23.4396	5.29331
Shuangya2018	Heilongjiang	2	2.00292	45	2.5354	35527		10.97	1501267	242	30	9	7478	0.00120353	Recessive	0.0256545	230500	45	Yes	1449	55553	8867		58	95715	2.00292	0.00120353	45	2.5354	35527	14499	10.97	1501267	242	30	1449	8867	0.95815	58	95715	11	1.09959	0.0017359	10.1407	10.4781	9.5819	2.4824	23.4322	5.49306
Shuangya2019	Heilongjiang	2	2.19101	9	2.4548	33857		11.16	1750379	325	32	5	5533	0.00090367	Recessive	0.0240801	230500	9	Yes	1830	58427	8867	95.63	58	36857	2.19101	0.00090367	9	2.4548	33857	10633	11.16	1750379	325	32	1830	8867	0.9563	58	36857	11	1.16034	0.0012035	10.1084	10.4299	9.27181	2.49815	23.5857	5.7869
Shuangya2020	Heilongjiang	2	1.55852	13		35391	6767	11.429	1788158	9		15	4826	0.00310816	Recessive	0.0241439	230500	13	Yes	1432	63101	8707	96.01	58	22043	1.55852	0.00310816	13	2.3742	35391	6767	11.429	1788158	9	34	1432	8707	0.9601	58	22043	11	0.93943	0.0009037	10.075	10.4742	8.81996	2.52003	23.607	2.30259
Wuhai2010	Inner Mongolia Autonomous Region	2	0.381065		2.8	76653	3975	13.55	635412	27	6.7	35	6195	0.00564972	Recessive	0.0156398				7768	74172	2897	89.75	57	914800	0.381065	0.00564972	9	2.8	76653	3975	13.55	635412	27	6.7	7768	2897	0.8975	57	914800	11	0.322855		10.24	11.2471	8.28803	2.67759	22.5724	3.33221
Wuhai2011	Inner Mongolia Autonomous Region	2	0.360703		2.8	89521	3590	14.14	781966	34	7	22	6224	0.0035347	Recessive	0.0136274				11108	82606	3093	85.78	57	534577	0.360703	0.0035347	16	2.8	89521	3590	14.14	781966	34	7	11108	3093	0.8578	57	534577	11	0.308001	0.0056497	10.24	11.4022	8.18619	2.71734	22.7799	3.55535
Wuhai2012	Inner Mongolia Autonomous Region	2	0.349762		2.55	103242	3539	14.04	935607	55	9	18	5810	0.00309811	Recessive	0.0124582				10680	89897	3556	92.6	57	238200	0.349762	0.00309811	23	2.55	103242	3539	14.04	935607	55	9	10680	3556	0.926	57	238200	11	0.299928	0.0035347	10.1465	11.5448	8.17188	2.71071	22.9593	4.02535
Wuhai2013	Inner Mongolia Autonomous Region	2	0.50273		2.6	103660	3054	13.41	907362	38	20	23	6537	0.00351843	Recessive	0.0118857				24220	85753	3862	93.2	57	716034	0.50273	0.00351843	30	2.6	103660	3054	13.41	907362	38	20	24220	3862	0.932	57	716034	11	0.407283	0.0030981	10.1659	11.5489	8.02454	2.66792	22.9286	3.66356
Wuhai2014	Inner Mongolia Autonomous Region	2	0.564827		2.4232	108556	2821	17.99	947811	81	11	21	5773	0.00363762	Recessive	0.0112761				14979	99189	3551	94.57	57	506185	0.564827	0.00363762	37	2.4232	108556	2821	17.99	947811	81	11	14979	3551	0.9457	57	506185	11	0.447775	0.0035184	10.0955	11.595	7.9452	2.94391	22.9722	4.40672
Wuhai2015	Inner Mongolia Autonomous Region	2	0.739344	44	0.0802	100871	3536	25.5	1062908	106	13	17	6353	0.0026759	Recessive	0.0113555	150300	44	Yes	19522	121031	3083	95.47	42	-136298	0.739344	0.0026759	44	0.0802	100871	3536	25.5	1062908	106	13	19522	3083	0.9547	42	-136298	11	0.553508	0.0036376	6.68835	11.5216	8.17103	3.27714	23.0869	4.67283
Wuhai2016	Inner Mongolia Autonomous Region	2	0.752386	51	0.0702	102725	4806	25.9	1333233	119	14	23	6474	0.00355267	Recessive	0.0112756	150300	51	Yes	17931	142619	3203	96.5	42	160327	0.752386	0.00355267	51	0.0702	102725	4806	25.9	1333233	119	14	17931	3203	0.965	42	160327	11	0.560978	0.0026759	6.55536	11.5398	8.47783	3.29213	23.3135	4.78749
Wuhai2017	Inner Mongolia Autonomous Region	2		113	0.1238		5030	26.1	903911	136	17	23	6376	0.00360728	Recessive	0.0108949	150300	113	Yes	7506	106873	3087	97.5	41	382170	0.675273	0.00360728	113	0.1238	95383	5030	26.1	903911	136	17	7506	3087	0.975	41	382170	11	0.515976	0.0035527	7.12206	11.4657	8.52337	3.29953	22.9248	4.91998
Wuhai2018	Inner Mongolia Autonomous Region	2	0.59816	168	0.2826	88041	5191	26.8	1090389	222	20	26	6435	0.0040404	Recessive	0.010056	150300	168	Yes	10096	112997	3080	98.1	41	765493	0.59816	0.0040404	168	0.2826	88041	5191	26.8	1090389	222	20	10096	3080	0.981	41	765493	11	0.468853	0.0036073	7.94697	11.3856	8.55487	3.32504	23.1124	5.40717
Wuhai2019	Inner Mongolia Autonomous Region	2	0.593212	200	1.3653	97565	5915	26.95	1029679	233	22	23	5493	0.00418715	Recessive	0.0090782	150300	200	Yes	8888	123395	3089	98.3	41	606997	0.593212	0.00418715	200	1.3653	97565	5915	26.95	1029679	233	22	8888	3089	0.983	41	606997	11	0.465752	0.0040404	9.52179	11.4883	8.68542	3.33042	23.0551	5.45532
Wuhai2020	Inner Mongolia Autonomous Region	2	0.534429	64		101238	6362	27.1444	1132168	582		27	4902	0.00550796	Recessive	0.00886097	150300	64	Yes	12739	121360	3193	98.4	54	888780	0.534429	0.00550796	64	2.448	101238	6362	27.1444	1132168	582	24	12739	3193	0.984	54	888780	11	0.428158	0.0041871	10.1057	11.5252	8.75826	3.33735	23.15	6.36819
Yichun2010	Heilongjiang	2	0.774777		0.26	15924	2047	9.75	637255	114	35	23	6420	0.00358255	Recessive	0.0130857				2866	52371	5768	79	156	100628	0.774777	0.00358255		0.26	15924	2047	9.75	637255	114	35	2866	5768	0.79	156	100628	11	0.573675		7.86365	9.67565	7.62462	2.37491	22.5753	4.74493
Yichun2011	Heilongjiang	2	0.804388		0.24	18142	2242	10.18	788943	308	35.0003	38	5932	0.00640593	Recessive	0.0100751				8396	60285	5738	85	157	92204	0.804388	0.00640593		0.24	18142	2242	10.18	788943	308	35.0003	8396	5738	0.85	157	92204	11	0.590221	0.0035826	7.78364	9.80604	7.71557	2.41413	22.7888	5.73334
Yichun2012	Heilongjiang	2	0.91541		0.26	20686	1104	10.41	936280	313	52	24	6418	0.00373948	Recessive	0.00858206				2697	70026	6043	85	157	-34340	0.91541	0.00373948		0.26	20686	1104	10.41	936280	313	52	2697	6043	0.85	157	-34340	11	0.649931	0.0064059	7.86365	9.93726	7.0076	2.43449	22.96	5.74939
Yichun2013	Heilongjiang	2	0.993245		0.04	23129	1070	10.84	995349	511	52	30	5228	0.00573833	Recessive	0.0117992				3271	62499	5621	85	157	122863	0.993245	0.00573833		0.04	23129	1070	10.84	995349	511	52	3271	5621	0.85	157	122863	11	0.689764	0.0037395	5.99396	10.0489	6.97635	2.47148	23.0212	6.23832
Yichun2014	Heilongjiang	2	1.48637		0.08	20885	1060	11.29	1029241	207	17	23	4229	0.00543864	Recessive	0.0116897				3372	51731	6628	85	161	-110374	1.48637	0.00543864		0.08	20885	1060	11.29	1029241	207	17	3372	6628	0.85	161	-110374	11	0.910824	0.0057383	6.68586	9.94684	6.96697	2.50879	23.0547	5.33754
Yichun2015	Heilongjiang	2	2.05678		0.0766	20414	1030	11.55	1441862	336	19	11	3348	0.00328554	Recessive	0.0144878				1892	54296	6635	71.44	161	-99849	2.05678	0.00328554		0.0766	20414	1030	11.55	1441862	336	19	1892	6635	0.7144	161	-99849	11	1.11736	0.0054386	6.64249	9.92403	6.93828	2.52972	23.3918	5.82008
Yichun2016	Heilongjiang	2	1.93046		0.0488	21043	1611	12.3	1269338	240	18	32	5748	0.00556715	Recessive	0.0144284				1213	36903	6452	87.9	156	-42017	1.93046	0.00556715		0.0488	21043	1611	12.3	1269338	240	18	1213	6452	0.879	156	-42017	11	1.07516	0.0032855	6.19236	9.95437	7.38523	2.58776	23.2644	5.4848
Yichun2017	Heilongjiang	2			0.0517		1803	12.57	1481757	138	22	39	5853	0.00666325	Recessive	0.0144223				1418	38645	6319	88.53	152	100119	1.90123	0.00666325		0.0517	22440	1803	12.57	1481757	138	22	1418	6319	0.8853	152	100119	11	1.06513	0.0055672	6.24998	10.0186	7.49776	2.60786	23.4191	4.93447
Yichun2018	Heilongjiang	2	1.872		0.0424	23837	3588	12.79	1566785	163	29	28	6885	0.00406681	Recessive	0.0132767				1349	37883	6463	91.94	152	154988	1.872	0.00406681		0.0424	23837	3588	12.79	1566785	163	29	1349	6463	0.9194	152	154988	11	1.05501	0.0066632	6.05209	10.079	8.18563	2.62394	23.4749	5.09987
Yichun2019	Heilongjiang	2	2.18021		0.0281	26384	2392	16.05	1750626	285	38	30	5726	0.00523926	Recessive	0.0126436				1503	71682	6886	80.59	97	208341	2.18021	0.00523926		0.0281	26384	2392	16.05	1750626	285	38	1503	6886	0.8059	97	208341	11	1.15695	0.0040668	5.64191	10.1806	7.7803	2.83615	23.5858	5.65599
Yichun2020	Heilongjiang	2	2.48991	14		26506	4143	18.5041	1985662	381		30	5558	0.00539763	Recessive	0.00976472	230700	14	Yes	1882	108994	6776	99.5	97	42467	2.48991	0.00539763	14	0.0138	26506	4143	18.5041	1985662	381	47	1882	6776	0.995	97	42467	11	1.24988	0.0052393	4.93447	10.1852	8.32942	2.97063	23.7118	5.94542
Baoji2010	Shanxi	3	0.419063		0.65	26124	27565	15.69	1330648	551	26.53	15	6580	0.00227964	Mature	0.200561				9465	116484	13950	86.37	113	586108	0.419063	0.00227964	1	0.65	26124	27565	15.69	1330648	551	26.53	9465	13950	0.8637	113	586108	11	0.349997		8.77971	10.1707	10.2243	2.81481	23.3115	6.31355
Baoji2011	Shanxi	3	0.397615		0.7	31579	27967	15.49	1637365	696	29.55	29	6962	0.00416547	Mature	0.180726				9402	160628	14930	87.63	70	626916	0.397615	0.00416547	10	0.7	31579	27967	15.49	1637365	696	29.55	9402	14930	0.8763	70	626916	11	0.334767	0.0022796	8.85381	10.3603	10.2388	2.80275	23.5189	6.54678
Baoji2012	Shanxi	3	0.374137		0.76	36826	29839	14.64	2035338	634	36	22	7224	0.0030454	Mature	0.174401				12264	210089	15854	93.4	97	715639	0.374137	0.0030454	19	0.76	36826	29839	14.64	2035338	634	36	12264	15854	0.934	97	715639	11	0.317826	0.0041655	8.93604	10.514	10.3036	2.74983	23.7365	6.45362
Baoji2013	Shanxi	3	0.364479		0.93	40049	37030	16.01	2203859	1276	43	21	7337	0.00286221	Mature	0.164336				14210	208553	17202	91.88	97	1016995	0.364479	0.00286221	28	0.93	40049	37030	16.01	2203859	1276	43	14210	17202	0.9188	97	1016995	11	0.310773	0.0030454	9.13788	10.5979	10.5195	2.8338	23.8161	7.15227
Baoji2014	Shanxi	3	0.408842		0.83	43824	32731	15.9	2356018	1030	60	26	6384	0.00407268	Mature	0.12533				16750	202899	19048	96.15	86	983400	0.408842	0.00407268	37	0.83	43824	32731	15.9	2356018	1030	60	16750	19048	0.9615	86	983400	11	0.342768	0.0028622	9.02413	10.688	10.3961	2.82731	23.8828	6.93828
Baoji2015	Shanxi	3	0.421457		0.9559	47565	33267	16.03	2640740	1420	64	26	5482	0.00474279	Mature	0.13751				11386	218937	20732	92.4	88	1146437	0.421457	0.00474279	46	0.9559	47565	33267	16.03	2640740	1420	64	11386	20732	0.924	88	1146437	11	0.351682	0.0040727	9.16534	10.7699	10.4123	2.83498	23.9969	7.25912
Baoji2016	Shanxi	3	0.434892	55	0.9089	51262	32096	15.86	2830366	1561	61	28	6538	0.00428266	Mature	0.133505	610300	55	Yes	8311	182126	22568	91.5	89	1358461	0.434892	0.00428266	55	0.9089	51262	32096	15.86	2830366	1561	61	8311	22568	0.915	89	1358461	11	0.36109	0.0047428	9.11493	10.8447	10.3765	2.82494	24.0663	7.35372
Baoji2017	Shanxi	3		64	1.1205		34075	15.55	3045755	2130	72	29	7308	0.00396825	Mature	0.105028	610300	64	Yes	31211	222150	20029	92.76	92	1623354	0.450269	0.00396825	64	1.1205	55625	34075	15.55	3045755	2130	72	31211	20029	0.9276	92	1623354	11	0.371749	0.0042827	9.3242	10.9264	10.4363	2.80639	24.1396	7.66435
Baoji2018	Shanxi	3	0.465645	40	0.9428	59988	34597	15.22	3302829	2059	93	17	6080	0.00279605	Mature	0.100967	610300	40	Yes	72617	243382	20508	100	93	2749060	0.465645	0.00279605	40	0.9428	59988	34597	15.22	3302829	2059	93	72617	20508	1	93	2749060	11	0.382296	0.0039683	9.15155	11.0019	10.4515	2.78625	24.2206	7.63046
Baoji2019	Shanxi	3	0.605447	22	0.976	59050	50283	14.77	3502199	1817	117	14	6218	0.00225153	Mature	0.0963022	610300	22	Yes	72430	240435	20860	95.13	94	1591835	0.605447	0.00225153	22	0.976	59050	50283	14.77	3502199	1817	117	72430	20860	0.9513	94	1591835	11	0.473402	0.0027961	9.18615	10.9862	10.8254	2.75811	24.2792	7.50549
Baoji2020	Shanxi	3	0.643192	10		67666	46351	14.6944	3641715	2388		15	5394	0.00278087	Mature	0.0894844	610300	10	Yes	47362	157891	21970	96.83	94	1532617	0.643192	0.00278087	10	1.0092	67666	46351	14.6944	3641715	2388	141	47362	21970	0.9683	94	1532617	11	0.496641	0.0022515	9.2196	11.1224	10.744	2.75331	24.3183	7.77863
Pingliang2010	Gansu	3	0.666454		2.37	10504	6455	18.74	858600	47	7.36	22	6944	0.0031682	Mature	0.414228				752	22974	7208		19	127232	0.666454	0.0031682	137	2.37	10504	6455	18.74	858600	47	7.36	752	7208	0.096	19	127232	11	0.510698		10.0733	9.25961	8.77276	2.98265	22.8734	3.8712
Pingliang2011	Gansu	3	0.643064		2.73	13320	6527	18.91	1021848	62	7.16	12	6568	0.00182704	Mature	0.295299				877	27546	7853	18.3	21	197100	0.643064	0.00182704	121	2.73	13320	6527	18.91	1021848	62	7.16	877	7853	0.183	21	197100	11	0.496563	0.0031682	10.2147	9.4971	8.78386	2.99122	23.0475	4.14314
Pingliang2012	Gansu	3	0.663082		3.18	15607	6825	18.53	1240596	38	10	28	7138	0.00392267	Mature	0.240519				1098	38599	8845	27	33	93775	0.663082	0.00392267	105	3.18	15607	6825	18.53	1240596	38	10	1098	8845	0.27	33	93775	11	0.508673	0.001827	10.3673	9.65554	8.82849	2.97195	23.2414	3.66356
Pingliang2013	Gansu	3	0.808516		3.25	14702	6550	19.13	1300000	62	13	23	6239	0.00368649	Mature	0.201452				1204	45495	10159	35	35	105760	0.808516	0.00368649	89	3.25	14702	6550	19.13	1300000	62	13	1204	10159	0.35	35	105760	11	0.592506	0.0039227	10.389	9.59581	8.78737	3.00221	23.2882	4.14314
Pingliang2014	Gansu	3	1.10873		3.37	16776	5917	18.79	1378902	122	16	25	6736	0.0037114	Mature	0.179225				312	39221	11546	34.8	33	76592	1.10873	0.0037114	73	3.37	16776	5917	18.79	1378902	122	16	312	11546	0.348	33	76592	11	0.746087	0.0036865	10.4253	9.72776	8.68575	2.98518	23.3471	4.81218
Pingliang2015	Gansu	3	1.61478		3.3075	18490	5367	19.28	1613904	161	17	25	7148	0.00349748	Mature	0.172941				327	65086	11888	76.17	39	-87450	1.61478	0.00349748	57	3.3075	18490	5367	19.28	1613904	161	17	327	11888	0.7617	39	-87450	11	0.961179	0.0037114	10.4066	9.82504	8.58821	3.00963	23.5045	5.0876
Pingliang2016	Gansu	3	1.90278	41	3.0355	17486	5670	19.69	1729000	255	26	35	8199	0.00426881	Mature	0.174714	620800	41	Yes	279	54556	12251	88.01	36	14893	1.90278	0.00426881	41	3.0355	17486	5670	19.69	1729000	255	26	279	12251	0.8801	36	14893	11	1.06567	0.0034975	10.3208	9.76921	8.64312	3.02965	23.5734	5.54518
Pingliang2017	Gansu	3		25	2.6677		7704	20.77	1919643	272	107	13	7009	0.00185476	Mature	0.171913	620800	25	Yes	2809	82127	12490	30	40	120827	1.93028	0.00185476	25	2.6677	17355.5	7704	20.77	1919643	272	107	2809	12490	0.3	40	120827	11	1.0751	0.0042688	10.1916	9.76172	8.94962	3.08053	23.678	5.60947
Pingliang2018	Gansu	3	1.95778	18	2.6016	17225	10949	23.39	2127461	357	121	24	7020	0.0034188	Mature	0.167407	620800	18	Yes	274	74751	12490	96	41	172532	1.95778	0.0034188	18	2.6016	17225	10949	23.39	2127461	357	121	274	12490	0.96	41	172532	11	1.08444	0.0018548	10.1665	9.75418	9.3011	3.19417	23.7808	5.88053
Pingliang2019	Gansu	3	1.95381	5	2.148	21514	14146	23.16	2417967	390	192	28	6983	0.00400974	Mature	0.162976	620800	5	Yes	574	72835	14700	96.76	42	398978	1.95381	0.00400974	5	2.148	21514	14146	23.16	2417967	390	192	574	14700	0.9676	42	398978	11	1.08309	0.0034188	9.97492	9.9765	9.55726	3.1847	23.9088	5.96871
Pingliang2020	Gansu	3	2.13872	23		25623	17141	23.5199	2425509	59		29	7768	0.00373326	Mature	0.152444	620800	23	Yes	2646	71693	10939	98.05	42	223736	2.13872	0.00373326	23	1.6944	25623	17141	23.5199	2425509	59	263	2646	10939	0.9805	42	223736	11	1.14382	0.0040097	9.73773	10.1513	9.74929	3.19948	23.9119	4.09434
Qingyang2010	Gansu	3	0.426931			16172	11300	11.06	1136575	26	9	25	6396	0.00390869	Growth-oriented	0.226708				2385	45984	4827	32.71	25	1244209	0.426931	0.00390869		3.0321	16172	11300	11.06	1136575	26	9	2385	4827	0.3271	25	1244209	11	0.355526		10.3196	9.6911	9.33265	2.48989	23.1539	3.29584
Qingyang2011	Gansu	3	0.375513			20506	12606	12.73	1351335	50	9.5148	25	7473	0.00334538	Growth-oriented	0.225572				4003	69028	6204	41.2	27	1587057	0.375513	0.00334538		3.0014	20506	12606	12.73	1351335	50	9.5148	4003	6204	0.412	27	1587057	11	0.318827	0.0039087	10.3095	9.92852	9.44201	2.61958	23.3269	3.93183
Qingyang2012	Gansu	3	0.385122			23882	14387	13.4	1587875	220	11	30	7126	0.00420994	Growth-oriented	0.225474				1225	38711	7354	80	61	1384112	0.385122	0.00420994		2.9707	23882	14387	13.4	1587875	220	11	1225	7354	0.8	61	1384112	11	0.325788	0.0033454	10.2992	10.0809	9.57415	2.66723	23.4883	5.39816
Qingyang2013	Gansu	3	0.467631		2.94	22931	15715	14.36	1833559	275	13	19	5342	0.00355672	Growth-oriented	0.219386				1321	42726	7474	81	61	2642983	0.467631	0.00355672		2.94	22931	15715	14.36	1833559	275	13	1321	7474	0.81	61	2642983	11	0.383649	0.0042099	10.2888	10.0403	9.66244	2.73177	23.6321	5.6204
Qingyang2014	Gansu	3	0.478668		2.9093	30087	16235	15.26	1856788	160	16	19	5236	0.00362872	Growth-oriented	0.212805				1371	39816	7895	58.5	25	1595149	0.478668	0.00362872		2.9093	30087	16235	15.26	1856788	160	16	1371	7895	0.585	25	1595149	11	0.391142	0.0035567	10.2783	10.3119	9.69499	2.78871	23.6447	5.0814
Qingyang2015	Gansu	3	0.641055		2.9615	27366	17941	15.96	2075730	200	15	22	6510	0.00337942	Growth-oriented	0.180341				1457	65921	8525	61.42	26	498622	0.641055	0.00337942		2.9615	27366	17941	15.96	2075730	200	15	1457	8525	0.6142	26	498622	11	0.495339	0.0036287	10.2961	10.2171	9.7949	2.83086	23.7562	5.3033
Qingyang2016	Gansu	3	0.779116		2.4076	26734	17123	16	2152339	308	21	22	6585	0.00334093	Growth-oriented	0.181812				1910	85142	8977	78.15	24	387395	0.779116	0.00334093		2.4076	26734	17123	16	2152339	308	21	1910	8977	0.7815	24	387395	11	0.576116	0.0033794	10.089	10.1937	9.74824	2.83321	23.7924	5.73334
Qingyang2017	Gansu	3			2.1136		17875	16.18	2343521	489	43	19	6656	0.00285457	Growth-oriented	0.182121				1736	57175	7530	78.15	25	541966	0.785316	0.00285457		2.1136	29023	17875	16.18	2343521	489	43	1736	7530	0.7815	25	541966	11	0.579596	0.0033409	9.95878	10.2759	9.79121	2.84375	23.8775	6.19441
Qingyang2018	Gansu	3	0.791517		1.9121	31312	22029	16.86	2516875	740	52	12	6508	0.00184388	Growth-oriented	0.178656				1892	64172	9619	94.59	25	881771	0.791517	0.00184388		1.9121	31312	22029	16.86	2516875	740	52	1892	9619	0.9459	25	881771	11	0.583063	0.0028546	9.85859	10.3518	10.0002	2.88256	23.9489	6.608
Qingyang2019	Gansu	3	0.765457		1.8344	32690	21248	16.94	2811493	735	68	23	6219	0.00369834	Growth-oriented	0.16974				1966	69404	9616	96.49	25	812375	0.765457	0.00369834		1.8344	32690	21248	16.94	2811493	735	68	1966	9616	0.9649	25	812375	11	0.568409	0.0018439	9.81711	10.3949	9.96407	2.88703	24.0596	6.60123
Qingyang2020	Gansu	3	0.843922			34593	22922	17.0063	3008948	1025		28	6869	0.00407628	Growth-oriented	0.160412				1759	70893	9798	98.15	25	504132	0.843922	0.00407628		1.7567	34593	22922	17.0063	3008948	1025	84	1759	9798	0.9815	25	504132	11	0.611895	0.0036983	9.77383	10.4514	10.0399	2.89072	24.1274	6.93342
Shizuishan2010	the Ningxia Hui Autonomous Region	3	0.50016		0.4	41163	6474	15.81	613332	143	6.848	25	7131	0.00350582	Recessive	0.0272271				1408	61279	3569	83.55	120	347309	0.50016	0.00350582	-49	0.4	41163	6474	15.81	613332	143	6.848	1408	3569	0.8355	120	347309	11	0.405571		8.2943	10.6253	8.7757	2.82197	22.537	4.96981
Shizuishan2011	the Ningxia Hui Autonomous Region	3	0.464968		0.42	50377	6873	15.6	650265	127	9.1547				Recessive	0.0445181				1418	68996	3747	77.94	47	403185	0.464968	0.00479223	-39	0.42	50377	6873	15.6	650265	127	9.1547	1418	3747	0.7794	47	403185	11	0.381833	0.0035058	8.34308	10.8273	8.8355	2.8094	22.5955	4.85203
Shizuishan2012	the Ningxia Hui Autonomous Region	3	0.462943		0.68	55566	6603	15.78	777124	131	17	47	7732	0.00607863	Recessive	0.0610722				3380	85645	3898	77.02	51	341500	0.462943	0.00607863	-29	0.68	55566	6603	15.78	777124	131	17	3380	3898	0.7702	51	341500	11	0.38045	0.0047922	8.82483	10.9253	8.79543	2.82019	22.7737	4.8828
Shizuishan2013	the Ningxia Hui Autonomous Region	3	0.472041		0.01	57979	7232	15.52	832957	192	11	24	7419	0.00323494	Recessive	0.0663143				6269		4404	100	51	277059	0.472041	0.00323494	-19	0.01	57979	7232	15.52	832957	192	11	6269	4404	1	51	277059	11	0.38665	0.0060786	4.61512	10.9679	8.88641	2.80457	22.8431	5.26269
Shizuishan2014	the Ningxia Hui Autonomous Region	3	0.460142		0.2146	61001	7802	30.86	790531	197	12	18	6060	0.0029703	Recessive	0.0603802				5912	71102	4515	100	51	148762	0.460142	0.0029703	-9	0.2146	61001	7802	30.86	790531	197	12	5912	4515	1	51	148762	11	0.378533	0.0032349	7.67183	11.0187	8.96226	3.46135	22.7908	5.28827
Shizuishan2015	the Ningxia Hui Autonomous Region	3	0.480444	1	0.1382	61845	7755	32.68	801685	204	12	20	6290	0.00317965	Recessive	0.0447675	640200	1	Yes	5593	91604	4664	94.5	52	503610	0.480444	0.00317965	1	0.1382	61845	7755	32.68	801685	204	12	5593	4664	0.945	52	503610	11	0.392342	0.0029703	7.23201	11.0324	8.95622	3.5169	22.8048	5.32301
Shizuishan2016	the Ningxia Hui Autonomous Region	3	0.506667	11	0.2128	64880	8611	33.11	877721	261	16	20	5640	0.0035461	Recessive	0.0435576	640200	11	Yes	5638	75950	4851		53	609397	0.506667	0.0035461	11	0.2128	64880	8611	33.11	877721	261	16	5638	4851	0.95035	53	609397	11	0.4099	0.0031797	7.66341	11.0803	9.06091	3.52959	22.8954	5.56834
Shizuishan2017	the Ningxia Hui Autonomous Region	3		25	0.1343		8957	37.68	926740	1373	22	33	6974	0.00473186	Recessive	0.0420229	640200	25	Yes	7690	79939	3998	95.57	54	572588	0.537146	0.00473186	25	0.1343	70135.5	8957	37.68	926740	1373	22	7690	3998	0.9557	54	572588	11	0.429928	0.0035461	7.20341	11.1582	9.1003	3.65532	22.9498	7.22548
Shizuishan2018	the Ningxia Hui Autonomous Region	3	0.567626	50	0.0547	75391	9898	36.7	1001534	719	29	60	6515	0.00920952	Recessive	0.0418512	640200	50	Yes	16760	88393	4137	97.62	71	674943	0.567626	0.00920952	50	0.0547	75391	9898	36.7	1001534	719	29	16760	4137	0.9762	71	674943	11	0.449562	0.0047319	6.30628	11.2305	9.20019	3.62966	23.0274	6.57925
Shizuishan2019	the Ningxia Hui Autonomous Region	3	0.937821	22	0.0387	63494	10651	36.85	1166359	673	29	31	5116	0.00605942	Recessive	0.0414264	640200	22	Yes	20919	96505	4526	99.84	72	671573	0.937821	0.00605942	22	0.0387	63494	10651	36.85	1166359	673	29	20919	4526	0.9984	72	671573	11	0.661564	0.0092095	5.96101	11.0587	9.2735	3.63363	23.1797	6.51323
Shizuishan2020	the Ningxia Hui Autonomous Region	3	0.945805	35		72083	12517	44.9386	1213531	1051		27	5169	0.00522345	Recessive	0.0330045	640200	35	Yes	19688	103996	4634	99.88	72	727579	0.945805	0.00522345	35	0.0227	72083	12517	44.9386	1213531	1051	29	19688	4634	0.9988	72	727579	11	0.665675	0.0060594	5.42935	11.1856	9.43492	3.8273	23.2194	6.95845
Tongchuan2010	Shanxi	3	0.489687		2.59	22508	3837	10.98	539588	71	10.2866	12	5197	0.00230902	Recessive	0.132668				1832	64645	4380	70.01	47	205622	0.489687	0.00230902	-32	2.59	22508	3837	10.98	539588	71	10.2866	1832	4380	0.7001	47	205622	11	0.398566		10.162	10.0217	8.25271	2.48324	22.4089	4.27667
Tongchuan2011	Shanxi	3	0.454131		2.41	28034	2984	11.16	643424	57	7.6448	20	5889	0.00339616	Recessive	0.119309				1663	91705	4361	80	49	109696	0.454131	0.00339616	-23	2.41	28034	2984	11.16	643424	57	7.6448	1663	4361	0.8	49	109696	11	0.374409	0.002309	10.09	10.2412	8.00136	2.49815	22.5849	4.06044
Tongchuan2012	Shanxi	3	0.435549		2.85	32556	2732	11.13	719436	56	9	17	6322	0.00268902	Recessive	0.114867				2049	121296	4236	85.48	49	264751	0.435549	0.00268902	-14	2.85	32556	2732	11.13	719436	56	9	2049	4236	0.8548	49	264751	11	0.361547	0.0033962	10.2577	10.3908	7.91315	2.49568	22.6966	4.04305
Tongchuan2013	Shanxi	3	0.395958		3.22	37439	3342	11.4	811520	89	10	24	4236	0.00566572	Recessive	0.109269				2337	121815	4490	89.17	50	153788	0.395958	0.00566572	-5	3.22	37439	3342	11.4	811520	89	10	2337	4490	0.8917	50	153788	11	0.333581	0.002689	10.3797	10.5305	8.11462	2.5177	22.817	4.49981
Tongchuan2014	Shanxi	3	0.477688	4	3	38552	2415	11.54	829030	159	13	22	4067	0.00540939	Recessive	0.128849	610200	4	Yes	2881	126229	4769	88.98	50	157144	0.477688	0.00540939	4	3	38552	2415	11.54	829030	159	13	2881	4769	0.8898	50	157144	11	0.390479	0.0056657	10.309	10.5598	7.78987	2.52892	22.8383	5.07517
Tongchuan2015	Shanxi	3	0.567599	13	2.9468	38378	3007	11.54	898623	164	13	19	5248	0.00362043	Recessive	0.125045	610200	13	Yes	4924	133793	4729	89.08	37	5757	0.567599	0.00362043	13	2.9468	38378	3007	11.54	898623	164	13	4924	4729	0.8908	37	5757	11	0.449545	0.0054094	10.2911	10.5553	8.00903	2.52892	22.919	5.10595
Tongchuan2016	Shanxi	3	0.778805	45	2.502	36803	4562	10	968712	263	15	29	5895	0.00491942	Recessive	0.100294	610200	45	Yes	5027	140901	5484	91.37	42	135864	0.778805	0.00491942	45	2.502	36803	4562	10	968712	263	15	5027	5484	0.9137	42	135864	11	0.575942	0.0036204	10.1275	10.5134	8.42573	2.3979	22.9941	5.57595
Tongchuan2017	Shanxi	3		50	2.2547		3326	9.19	1169875	171	19	25	6202	0.00403096	Recessive	0.117132	610200	50	Yes	5474	156456	5531	92.33	42	153500	0.959674	0.00403096	50	2.2547	38434	3326	9.19	1169875	171	19	5474	5531	0.9233	42	153500	11	0.672778	0.0049194	10.0234	10.5567	8.10983	2.32141	23.1827	5.14749
Tongchuan2018	Shanxi	3	1.14054	47	2.5242	40065	7265	13.23	1279670	122	20	19	5320	0.00357143	Recessive	0.114748	610200	47	Yes	4519	143819	5474	93.24		301295	1.14054	0.00357143	47	2.5242	40065	7265	13.23	1279670	122	20	4519	5474	0.9324	45.5	301295	11	0.761059	0.004031	10.1363	10.5983	8.89096	2.65535	23.2724	4.81218
Tongchuan2019	Shanxi	3	1.51033	133	2.329	44794	4238	13.57	1235897	131	22	21	6463	0.00324927	Recessive	0.11079	610200	133	Yes	2345	146172	5435	93.73	49	291065	1.51033	0.00324927	133	2.329	44794	4238	13.57	1235897	131	22	2345	5435	0.9373	49	291065	11	0.920413	0.0035714	10.0558	10.7098	8.35208	2.67896	23.2376	4.8828
Tongchuan2020	Shanxi	3	1.639	41		53021	6586	13.7446	1317504	199		19	7167	0.00265104	Recessive	0.106824	610200	41	Yes	1328	148562	5568	95.39	49	183493	1.639	0.00265104	41	2.1338	53021	6586	13.7446	1317504	199	24	1328	5568	0.9539	49	183493	11	0.9704	0.0032493	9.96829	10.8785	8.79285	2.69088	23.3016	5.29832
Weinan2010	Shanxi	3	0.704449		3.82	14950	16200	16.82	1543008	193	31.39	21	5351	0.0039245	Mature	0.203618				337	44853	13950	67.24	38	352300	0.704449	0.0039245	-73	3.82	14950	16200	16.82	1543008	193	31.39	337	13950	0.6724	38	352300	11	0.533242		10.5506	9.61253	9.69283	2.88032	23.4596	5.26786
Weinan2011	Shanxi	3	0.593054		4.56	19424	16900	18.83	1973240	257	39.05	17	5857	0.00290251	Mature	0.180224				501	57933	14273	73.2	40	487390	0.593054	0.00290251	-55	4.56	19424	16900	18.83	1973240	257	39.05	501	14273	0.732	40	487390	11	0.465653	0.0039245	10.7277	9.87432	9.73513	2.9872	23.7055	5.55296
Weinan2012	Shanxi	3	0.594559		4.43	21717	16932	18.68	2424077	312	39	27	5242	0.00515071	Mature	0.173494				511	90736	15823	81.02	52	637118	0.594559	0.00515071	-37	4.43	21717	16932	18.68	2424077	312	39	511	15823	0.8102	52	637118	11	0.466597	0.0029025	10.6988	9.9859	9.73702	2.9796	23.9113	5.7462
Weinan2013	Shanxi	3	0.542748		4.57	23667	17200	8.51	2758626	520	41	22	4559	0.00482562	Mature	0.162955				678	92695	18066	83.2	59	789647	0.542748	0.00482562	-19	4.57	23667	17200	8.51	2758626	520	41	678	18066	0.832	59	789647	11	0.433565	0.0051507	10.7299	10.0719	9.75272	2.25234	24.0406	6.25575
Weinan2014	Shanxi	3	0.619291		4.72	26675	15000	9.51	2934111	670	64	16	4748	0.00336984	Mature	0.142081				13026	100218	19032	95.23	60	492658	0.619291	0.00336984	-1	4.72	26675	15000	9.51	2934111	670	64	13026	19032	0.9523	60	492658	11	0.481988	0.0048256	10.7622	10.1915	9.61587	2.35233	24.1023	6.50877
Weinan2015	Shanxi	3	0.70267		4.1473	27452	16200	10.2	3350421	904	70	22	5115	0.00430108	Mature	0.13787				14122	114235	19032	95.72	69	-9886	0.70267	0.00430108	17	4.1473	27452	16200	10.2	3350421	904	70	14122	19032	0.9572	69	-9886	11	0.532198	0.0033698	10.6328	10.2202	9.69283	2.41591	24.2349	6.80793
Weinan2016	Shanxi	3	0.844449	35	4.3837	27743	16300	10.28	3525107	1424	80	31	5667	0.00547027	Mature	0.135489	610500	35	Yes	14650	113665	20572	96.25	70	590382	0.844449	0.00547027	35	4.3837	27743	16300	10.28	3525107	1424	80	14650	20572	0.9625	70	590382	11	0.612181	0.0043011	10.6883	10.2308	9.69898	2.42303	24.2858	7.26193
Weinan2017	Shanxi	3		53	4.5431		16300	10.62	4076514	818	87	23	4636	0.00496117	Mature	0.116346	610500	53	Yes	14705	121465	20433	96.66	71	1066307	0.913056	0.00496117	53	4.5431	30376	16300	10.62	4076514	818	87	14705	20433	0.9666	71	1066307	11	0.648702	0.0054703	10.724	10.3214	9.69898	2.45273	24.4311	6.70808
Weinan2018	Shanxi	3	0.981662	52	4.618	33009	16500	11.03	4459756	812	89	19	5833	0.00325733	Mature	0.112422	610500	52	Yes	15707	129570	20622	96.91	73	1033144	0.981662	0.00325733	52	4.618	33009	16500	11.03	4459756	812	89	15707	20622	0.9691	73	1033144	11	0.683936	0.0049612	10.7403	10.4046	9.71118	2.4874	24.5209	6.70073
Weinan2019	Shanxi	3	1.21254	2	4.5851	34481	16512	11.11	4668762	1008	92	14	4679	0.00299209	Mature	0.107666	610500	2	Yes	15742	134204	20833	97.01	73	1083880	1.21254	0.00299209	2	4.5851	34481	16512	11.11	4668762	1008	92	15742	20833	0.9701	73	1083880	11	0.79414	0.0032573	10.7332	10.4482	9.7119	2.49403	24.5667	6.91671
Weinan2020	Shanxi	3	1.28993	3		39207	16657	11.2849	4837942	831		9	4172	0.00215724	Mature	0.100897	610500	3	Yes	14415	128938	21779	96.98	74	808768	1.28993	0.00215724	3	4.5522	39207	16657	11.2849	4837942	831	95	14415	21779	0.9698	74	808768	11	0.828519	0.0029921	10.726	10.5766	9.72065	2.50837	24.6023	6.72383
Wuwei2010	Gansu	3	0.83879		0.34	10621	2832	10.16	753123	53	4.216	12	4607	0.00260473	Growth-oriented	0.183441				583	53877	6072	86	1	48343	0.83879	0.00260473	-68	0.34	10621	2832	10.16	753123	53	4.216	583	6072	0.86	1	48343	11	0.609108		8.13182	9.27068	7.94909	2.41234	22.7423	3.98898
Wuwei2011	Gansu	3	0.781767		0.34	15007	12605	9.16	971898	67	4.256	17	7650	0.00222222	Growth-oriented	0.137979				448	68504	6514	65	1779	68924	0.781767	0.00222222	-55	0.34	15007	12605	9.16	971898	67	4.256	448	6514	0.65	1779	68924	11	0.577605	0.0026047	8.13182	9.61634	9.44193	2.31846	22.9974	4.21951
Wuwei2012	Gansu	3	0.720708		0.34	18759	15625	8.72	1225756	107	9	24	6770	0.00354505	Growth-oriented	0.118172				592	80735	7130	59.77	31	38264	0.720708	0.00354505	-42	0.34	18759	15625	8.72	1225756	107	9	592	7130	0.5977	31	38264	11	0.542736	0.0022222	8.13182	9.83948	9.65669	2.27419	23.2294	4.68213
Wuwei2013	Gansu	3	0.757284		0.46	20168	16703	9.05	1334030	286	11	16	3828	0.00417973	Growth-oriented	0.102842				1467	103606	8332	71.9	31	40641	0.757284	0.00417973	-29	0.46	20168	16703	9.05	1334030	286	11	1467	8332	0.719	31	40641	11	0.563769	0.0035451	8.43403	9.9119	9.7234	2.30757	23.3141	5.65948
Wuwei2014	Gansu	3	0.800423		0.4317	22406	19457	11.06	1507620	252	15	24	4158	0.00577201	Growth-oriented	0.0980002				1845	102302	7969	98	31	53992	0.800423	0.00577201	-16	0.4317	22406	19457	11.06	1507620	252	15	1845	7969	0.98	31	53992	11	0.588021	0.0041797	8.37055	10.0171	9.87601	2.48989	23.4364	5.53339
Wuwei2015	Gansu	3	1.07422		0.334	22931	18207	10.94	1718832	534	18	6	2055	0.00291971	Growth-oriented	0.0934176				2477	129090	8698	100	31	47776	1.07422	0.00291971	-3	0.334	22931	18207	10.94	1718832	534	18	2477	8698	1	31	47776	11	0.729583	0.005772	8.11402	10.0403	9.80962	2.47989	23.5675	6.28227
Wuwei2016	Gansu	3	1.07004	10	0.2863	25396	16560	12.18	1759339	476	27	30	6851	0.00437892	Growth-oriented	0.0958149	620600	10	Yes	144434	39207	9263	95.97	32	60852	1.07004	0.00437892	10	0.2863	25396	16560	12.18	1759339	476	27	144434	9263	0.9597	32	60852	11	0.727567	0.0029197	7.95998	10.1424	9.71481	2.5787	23.5908	6.16752
Wuwei2017	Gansu	3		23	0.2199		16560	15.76	2021616	880	35	22	5759	0.00382011	Growth-oriented	0.0953115	620600	23	Yes	3559	157830	6826	98.38	40	51437	1.35885	0.00382011	23	0.2199	25543.5	16560	15.76	2021616	880	35	3559	6826	0.9838	40	51437	11	0.858175	0.0043789	7.69621	10.1482	9.71481	2.819	23.7297	6.78106
Wuwei2018	Gansu	3	1.64767	39	0.1903	25691		16	2011004	1031	45	31	6151	0.00503983	Growth-oriented	0.0932659	620600	39	Yes	2696	161508	8310	98.59	34	68880	1.64767	0.00503983	39	0.1903	25691	14180	16	2011004	1031	45	2696	8310	0.9859	34	68880	11	0.973679	0.0038201	7.55171	10.1539	9.55966	2.83321	23.7245	6.93925
Wuwei2019	Gansu	3	3.52436	4	0.207	26744	11800	16.82	2045965	1125	54	42	6787	0.0061883	Growth-oriented	0.0918066	620600	4	Yes	3763	181728	8847	97.03	34	56690	3.52436	0.0061883	4	0.207	26744	11800	16.82	2045965	1125	54	3763	8847	0.9703	34	56690	11	1.50948	0.0050398	7.63579	10.1941	9.37594	2.88032	23.7417	7.02643
Wuwei2020	Gansu	3	3.28448	10		35571	21706	18.4411	2170496	68		40	7349	0.00544292	Growth-oriented	0.085379	620600	10	Yes	4012	184696	9095	97.12	34	94736	3.28448	0.00544292	10	0.2237	35571	21706	18.4411	2170496	68	63	4012	9095	0.9712	34	94736	11	1.455	0.0061883	7.71334	10.4793	9.98539	2.96739	23.8008	4.23411
Xianyang2010	Shanxi	3	0.561901		1.49	22477	113162	10.08	1514014	550	30.5601	16	5299	0.00301944	Growth-oriented	0.201703				2116	61524	17528	69.9	95	1414200	0.561901	0.00301944	96	1.49	22477	113162	10.08	1514014	550	30.5601	2116	17528	0.699	95	1414200	11	0.445904		9.60918	10.0203	11.6366	2.40514	23.4406	6.31173
Xianyang2011	Shanxi	3	0.497702		2	27751	104966	10.13	1901867	655	36.8684	22	5694	0.00386372	Growth-oriented	0.177459				2434	97061	18905	70.61	95	1987900	0.497702	0.00386372	90	2	27751	104966	10.13	1901867	655	36.8684	2434	18905	0.7061	95	1987900	11	0.403932	0.0030194	9.90354	10.2311	11.5614	2.40964	23.6687	6.48616
Xianyang2012	Shanxi	3	0.471823		2.29	31982	117687	11.84	2363626	674	53	18	5340	0.00337079	Growth-oriented	0.170954				4414	134142	20849	78	86	2366400	0.471823	0.00337079	84	2.29	31982	117687	11.84	2363626	674	53	4414	20849	0.78	86	2366400	11	0.386502	0.0038637	10.0389	10.373	11.6758	2.55256	23.8861	6.51471
Xianyang2013	Shanxi	3	0.435609		2.38	34904	120755	12.42	2657448	966	57	17	4739	0.00358725	Growth-oriented	0.160389				4246	113796	22798	83.9	90	2807625	0.435609	0.00358725	78	2.38	34904	120755	12.42	2657448	966	57	4246	22798	0.839	90	2807625	11	0.361589	0.0033708	10.0775	10.4604	11.7015	2.59675	24.0032	6.8742
Xianyang2014	Shanxi	3	0.439203		2.7875	41971	121895	12.57	2722712	1193	64	15	4584	0.00327225	Growth-oriented	0.139463				1333	89678	25793	87	90	3216082	0.439203	0.00327225	72	2.7875	41971	121895	12.57	2722712	1193	64	1333	25793	0.87	90	3216082	11	0.36409	0.0035873	10.2355	10.6448	11.7109	2.60786	24.0275	7.08506
Xianyang2015	Shanxi	3	0.472888		2.7559	43426	128747	11.94	3001911	1910	67	10	4799	0.00208377	Growth-oriented	0.134921				745	89823	27007	92.15	91	3442787	0.472888	0.00208377	66	2.7559	43426	128747	11.94	3001911	1910	67	745	27007	0.9215	91	3442787	11	0.387225	0.0032723	10.2241	10.6788	11.7656	2.56032	24.1251	7.55538
Xianyang2016	Shanxi	3	0.476955	60	2.7933	48016	131283	13.15	3389164	2356	89	21	5568	0.00377155	Growth-oriented	0.130718	610400	60	Yes	2355	110781	28302	95	92	3654950	0.476955	0.00377155	60	2.7933	48016	131283	13.15	3389164	2356	89	2355	28302	0.95	92	3654950	11	0.389983	0.0020838	10.2376	10.7793	11.7851	2.64972	24.2464	7.76515
Xianyang2017	Shanxi	3		54	2.9151		127287	10.37	3465492	2003	105	29	6570	0.004414	Growth-oriented	0.136581	610400	54	Yes	18581	136384	23217	90.19	71	3126824	0.511444	0.004414	54	2.9151	51192	127287	10.37	3465492	2003	105	18581	23217	0.9019	71	3126824	11	0.413066	0.0037716	10.2803	10.8434	11.7542	2.43098	24.2687	7.6029
Xianyang2018	Shanxi	3	0.545934	92	2.854	54368	127304	10.41	3465492	2333	123	16	5613	0.00285053	Growth-oriented	0.132706	610400	92	Yes	18581	136384	24172	100	72	3020329	0.545934	0.00285053	92	2.854	54368	127304	10.41	3465492	2333	123	18581	24172	1	72	3020329	11	0.435628	0.004414	10.2591	10.9035	11.7543	2.43449	24.2687	7.75534
Xianyang2019	Shanxi	3	0.869386	79	2.6925	50338	127296	10.38	4037620	2847	144	18	5329	0.00337774	Growth-oriented	0.129279	610400	79	Yes	9831	129130	25149	92.77	67	2281479	0.869386	0.00337774	79	2.6925	50338	127296	10.38	4037620	2847	144	9831	25149	0.9277	67	2281479	11	0.62561	0.0028505	10.2009	10.8265	11.7543	2.43186	24.4215	7.95437
Xianyang2020	Shanxi	3	0.918784	59		55189	148998	10.4022	4122519	4385		4	4151	0.00096362	Growth-oriented	0.116964	610400	59	Yes	6566	131068	26151	97.49	74	1472666	0.918784	0.00096362	59	2.531	55189	148998	10.4022	4122519	4385	165	6566	26151	0.9749	74	1472666	11	0.651692	0.0033777	10.139	10.9185	11.9117	2.43381	24.4423	8.38617
Yulin2010	Shanxi	3	0.38039		3.78	52480	14691	12.77	2371891	78	18.1863	27	7448	0.00362513	Growth-oriented	0.165012				2147	52174	13106	90.04	96	5827100	0.38039	0.00362513	500	3.78	52480	14691	12.77	2371891	78	18.1863	2147	13106	0.9004	96	5827100	11	0.322366		10.5401	10.8682	9.59506	2.62249	23.8895	4.36945
Yulin2011	Shanxi	3	0.337882		4.39	68358	13388	13.23	3161366	130	27.1697	19	7416	0.00256203	Growth-oriented	0.145406				3405	77035	12755	86.57	96	7951600	0.337882	0.00256203	436	4.39	68358	13388	13.23	3161366	130	27.1697	3405	12755	0.8657	96	7951600	11	0.291087	0.0036251	10.6897	11.1325	9.50219	2.65535	24.1769	4.8752
Yulin2012	Shanxi	3	0.319119		4.43	79587	15703	12.84	3988792	106	42	25	6947	0.00359868	Growth-oriented	0.138683				3981	99867	15269	80	96	7436400	0.319119	0.00359868	372	4.43	79587	15703	12.84	3988792	106	42	3981	15269	0.8	96	7436400	11	0.276965	0.002562	10.6988	11.2846	9.66167	2.62756	24.4093	4.67283
Yulin2013	Shanxi	3	0.363441		7.51	75511	16172	14.99	4222195	233	40	23	6438	0.00357254	Growth-oriented	0.131575				5586	107421	16436	84.06	96	4668200	0.363441	0.00357254	308	7.51	75511	16172	14.99	4222195	233	40	5586	16436	0.8406	96	4668200	11	0.310011	0.0035987	11.2266	11.232	9.6911	2.77196	24.4662	5.45532
Yulin2014	Shanxi	3	0.411197		7.5	86482	16644	20.82	4233196	461	44	16	6331	0.00252725	Growth-oriented	0.114627				6481	127996	48100	74.31	96	9606700	0.411197	0.00252725	244	7.5	86482	16644	20.82	4233196	461	44	6481	48100	0.7431	96	9606700	11	0.344438	0.0035725	11.2253	11.3677	9.71987	3.08283	24.4688	6.13556
Yulin2015	Shanxi	3	0.513289		7.4354	77267	17253	27.8	4646400	926	37	21	6202	0.003386	Growth-oriented	0.109812				7105	129362	18301	86.82	55	4004200	0.513289	0.003386	180	7.4354	77267	17253	27.8	4646400	926	37	7105	18301	0.8682	55	4004200	11	0.414285	0.0025272	11.2166	11.255	9.7558	3.36037	24.5619	6.83195
Yulin2016	Shanxi	3	0.553209	116	7.2719	81764	17379	18.2	4711306	874	62	33	6258	0.00527325	Growth-oriented	0.106057	610800	116	Yes	7600	131616	19859	88.46	70	3923800	0.553209	0.00527325	116	7.2719	81764	17379	18.2	4711306	874	62	7600	19859	0.8846	70	3923800	11	0.440323	0.003386	11.1944	11.3116	9.76308	2.95491	24.5758	6.77422
Yulin2017	Shanxi	3		52	7.1614		19570	18.69	5551430	946	60	21	6549	0.0032066	Growth-oriented	0.0924883	610800	52	Yes	7325	144728	16359	89.5	55	8085041	0.524774	0.0032066	52	7.1614	97304.5	19570	18.69	5551430	946	60	7325	16359	0.895	55	8085041	11	0.421846	0.0052733	11.1791	11.4856	9.8818	2.98011	24.7399	6.8533
Yulin2018	Shanxi	3	0.496339	39	7.4095	112845	16484	26.47	6489649	1109	83	21	6376	0.0032936	Growth-oriented	0.0890504	610800	39	Yes	7727	171953	16286	94.04	58	12230900	0.496339	0.0032936	39	7.4095	112845	16484	26.47	6489649	1109	83	7727	16286	0.9404	58	12230900	11	0.403021	0.0032066	11.2131	11.6338	9.71021	3.3131	24.8961	7.01211
Yulin2019	Shanxi	3	0.444274	181	8.0513	120908	18182	28.19	7435183	1055	93	16	6144	0.00260417	Growth-oriented	0.0843945	610800	181	Yes	8116	241164	17493		66	8460171	0.444274	0.00260417	181	8.0513	120908	18182	28.19	7435183	1055	93	8116	17493	0.9451	66	8460171	11	0.367607	0.0032936	11.2962	11.7028	9.80824	3.37383	25.0321	6.96224
Yulin2020	Shanxi	3	0.493839	374		112974	27096	26.7394	7024691	1885		12	5504	0.00218023	Growth-oriented	0.078362	610800	374	Yes	8210	241809	17612	94.98	76	8053392	0.493839	0.00218023	374	8.6931	112974	27096	26.7394	7024691	1885	103	8210	17612	0.9498	76	8053392	11	0.401349	0.0026042	11.3729	11.6349	10.2072	3.32286	24.9753	7.54221
Zhangye2010	Gansu	3	0.994358		0.3	17101	17192	16.68	589433	44	7.7061	4	5646	0.00070847	Regenerative	0.0859667				2643	34713	5034	50.27	33	82060	0.994358	0.00070847	-134	0.3	17101	17192	16.68	589433	44	7.7061	2643	5034	0.5027	33	82060	11	0.690322		8.0067	9.74695	9.75226	2.87243	22.4973	3.80666
Zhangye2011	Gansu	3	0.929909		0.45	21357	17818	19.85	748245	78	8.73	22	8011	0.00274622	Regenerative	0.0663048				3321	41022	5289	55.38	33	105404	0.929909	0.00274622	-111	0.45	21357	17818	19.85	748245	78	8.73	3321	5289	0.5538	33	105404	11	0.657473	0.0007085	8.41206	9.96918	9.78802	3.03735	22.7358	4.36945
Zhangye2012	Gansu	3	1.0259		0.35	24204	19646	21.68	853561	86	12	35	6737	0.00519519	Regenerative	0.0591737				3610	56744	4379	56.38	33	94797	1.0259	0.00519519	-88	0.35	24204	19646	21.68	853561	86	12	3610	4379	0.5638	33	94797	11	0.706014	0.0027462	8.1608	10.0943	9.88568	3.12148	22.8675	4.46591
Zhangye2013	Gansu	3	1.10849		0.42	25647	20390	22.21	964116	207	14	35	6559	0.00533618	Regenerative	0.0491601				4171	60875	4769	69.44	34	89670	1.10849	0.00533618	-65	0.42	25647	20390	22.21	964116	207	14	4171	4769	0.6944	34	89670	11	0.74597	0.0051952	8.34308	10.1522	9.92285	3.14458	22.9893	5.33754
Zhangye2014	Gansu	3	1.28239		0.4991	29852	20139	33.26	1078852	191	16	50	7062	0.00708015	Regenerative	0.0463146				4326	57898	4798	71.64	35	49529	1.28239	0.00708015	-42	0.4991	29852	20139	33.26	1078852	191	16	4326	4798	0.7164	35	49529	11	0.825221	0.0053362	8.51559	10.304	9.91046	3.53398	23.1017	5.25749
Zhangye2015	Gansu	3	1.53553		0.4327	30704	19808	27.19	1234755	404	30	39	6328	0.00616308	Regenerative	0.0443401				3451	70789	7852	90.5	38	18292	1.53553	0.00616308	-19	0.4327	30704	19808	27.19	1234755	404	30	3451	7852	0.905	38	18292	11	0.930404	0.0070801	8.37286	10.3322	9.89389	3.33897	23.2367	6.00389
Zhangye2016	Gansu	3	1.70153	4	0.3949	32729	19638	20.4	1454936	683	27	45	8620	0.00522042	Regenerative	0.0464518	620700	4	Yes	317	69979	7944	90.5	40	50320	1.70153	0.00522042	4	0.3949	32729	19638	20.4	1454936	683	27	317	7944	0.905	40	50320	11	0.993816	0.0061631	8.28147	10.3961	9.88527	3.06339	23.4008	6.52796
Zhangye2017	Gansu	3		27	0.2791		19233	24.64	1645001	828	38	47	8360	0.00562201	Regenerative	0.0462476	620700	27	Yes	512	80931	6343	95.47	46	51551	2.10514	0.00562201	27	0.2791	32917	19233	24.64	1645001	828	38	512	6343	0.9547	46	51551	11	1.13306	0.0052204	7.93451	10.4018	9.86444	3.24415	23.5236	6.72022
Zhangye2018	Gansu	3	2.50876	15	0.3324	33105	18947	13.24	1610043	1796	48	35	7242	0.00483292	Regenerative	0.0453984	620700	15	Yes	635	69733	6109	96.67	22	59269	2.50876	0.00483292	15	0.3324	33105	18947	13.24	1610043	1796	48	635	6109	0.9667	22	59269	11	1.25526	0.005622	8.10923	10.4075	9.84945	2.65605	23.5021	7.49387
Zhangye2019	Gansu	3	2.81087	18	0.3943	36314	18652	12.84	1536599	1928	82	34	7850	0.00433121	Regenerative	0.0447188	620700	18	Yes	1128	78920	9844		45	69481	2.81087	0.00433121	18	0.3943	36314	18652	12.84	1536599	1928	82	1128	9844	0.967	45	69481	11	1.33786	0.0048329	8.27995	10.5	9.83376	2.62756	23.4554	7.56476
Zhangye2020	Gansu	3	2.88996	4		41177	19605	13.3512	1795833	2192		26	4875	0.00533333	Regenerative	0.0415912	620700	4	Yes	1803	81851	8215	96.73	22	122241	2.88996	0.00533333	4	0.4562	41177	19605	13.3512	1795833	2192	116	1803	8215	0.9673	22	122241	11	1.3584	0.0043312	8.42573	10.6257	9.88359	2.66384	23.6113	7.69303
[truncated: 7 more columns]
