# Supplementary material for: Research on industrial structure adjustment and spillover effect in resource-based regions in the post-pandemic era
Source: PLoS One. 2024 Jan 19;19(1):e0296772. doi: 10.1371/journal.pone.0296772 (PMC10798538; doi:10.1371/journal.pone.0296772)
Supplement: S1 Raw data — (ZIP) [file pone.0296772.s001.zip › S1 Raw data/Weight Matrix - Economy.xlsx]

## Sheet: Sheet1
v1	v2	v3	v4	v5	v6	v7	v8	v9	v10	v11	v12	v13	v14	v15	v16	v17	v18	v19	v20	v21	v22	v23	v24	v25	v26	v27	v28	v29	v30	v31	v32	v33	v34	v35	v36	v37	v38	v39	v40	v41	v42	v43	v44	v45	v46	v47	v48	v49	v50
0	0.0708043	0.0267765	0.573374	6.59e-07	2.93e-06	2.28e-06	0.101818	0.0123027	0.19332	0.001263	4.3e-07	0.0001182	0.0008226	9.62e-07	0.0011167	1.28e-06	0.0023777	0.0008223	0.0005962	3.07e-05	1.04e-06	0.0062588	0.0004748	0.0002932	0.0003058	2.28e-06	0.0026868	5.67e-05	5.44e-07	0.0001782	4.46e-06	0.0021534	0.0001937	4.26e-06	0.0001941	0.0014768	6.05e-06	8.8e-05	2.58e-08	1.93e-08	1.2e-06	5.57e-08	3.12e-07	3.94e-08	2.19e-08	5.43e-08	1.14e-06	7.3e-09	6.4e-08
0.079121	0	0.0344441	0.306471	5.48e-06	1.96e-05	1.69e-05	0.212739	0.0866996	0.108335	0.0223669	6.21e-06	0.0009409	0.0040813	1.12e-05	0.0124238	1.92e-05	0.0292141	0.0081663	0.0071736	0.0002656	1.8e-05	0.0176633	0.0022809	0.0039814	0.0049493	3.41e-05	0.030454	0.000701	9.46e-06	0.0012424	5.82e-05	0.0230049	0.0009111	5.87e-05	0.000623	0.0001335	5.9e-07	0.0009021	1.48e-09	1.15e-09	1.17e-07	3.31e-09	1.81e-08	2.32e-09	1.27e-09	4.44e-07	1.31e-05	4.56e-08	8.09e-07
0.0192885	0.02196	0	0.0248722	5.44e-06	6.42e-05	1.89e-05	0.0624023	0.0488675	0.0359071	0.235289	3.42e-06	0.0026633	0.0216561	6.42e-06	0.0472289	4.7e-06	0.175113	0.0772421	0.0025706	0.001866	4.62e-05	0.0004058	0.0063395	0.0002771	0.0013397	0.0005181	0.0505772	0.0006796	1.71e-05	0.010794	0.0002928	0.114153	0.0363794	6.42e-05	1.08e-05	0.0006607	2.07e-07	1.5e-05	2.8e-08	2.12e-08	8.43e-07	1.35e-07	3.63e-07	5.27e-08	4.43e-08	9.42e-07	1.27e-05	7.95e-08	9.52e-07
0.441756	0.222805	0.0279652	0	5.45e-06	2.4e-05	1.88e-05	0.101996	0.0626457	0.0721241	0.0057237	3.08e-06	0.0009843	0.006769	7.58e-06	0.0015854	8.44e-06	0.0141718	0.0062805	0.0009896	0.000255	6.36e-06	0.0063198	0.0038501	0.0008639	0.0008426	1.63e-05	0.0039438	9.66e-05	3.28e-06	0.0014845	3.41e-05	0.0144918	0.0015489	3.14e-05	0.0001224	0.0001111	6.26e-07	4.89e-05	3.31e-09	1.83e-09	9.03e-08	8.72e-09	4.76e-08	5.93e-09	3.1e-09	5.67e-08	1.81e-06	5.79e-09	1.12e-07
1.6e-07	1.18e-06	1.82e-06	1.63e-06	0	0.0307832	0.886531	7.91e-07	9.05e-06	2.32e-07	1.69e-05	0.0108968	0.0003017	0.0001244	0.0485704	1.67e-06	0.0010903	1.49e-05	7.72e-05	4.48e-06	0.0016146	0.0006277	1.09e-06	0.0003637	6.61e-06	1.34e-05	0.0020796	5e-06	5.94e-06	0.0005569	0.0002899	0.0049884	3.16e-05	0.000269	0.0106782	1.37e-09	1.88e-08	3.11e-12	3.07e-09	4.2e-13	1.11e-13	2.68e-11	2.13e-12	2.1e-11	1.18e-12	6e-13	2.71e-09	6.93e-07	1.48e-10	2.9e-08
2.82e-06	1.68e-05	8.49e-05	2.86e-05	0.123437	0	0.477708	1.14e-05	9.71e-05	4.05e-06	0.000527	0.0034237	0.0089221	0.0231687	0.0205319	3.79e-05	0.0011992	0.0004949	0.0040555	2.22e-05	0.0508261	0.0083799	7.75e-06	0.0181006	3.77e-05	6.52e-05	0.0128588	0.0003195	3.48e-05	0.113894	0.0114677	0.0719049	0.0023425	0.014527	0.0313952	1.08e-08	1.03e-07	7.05e-11	2.31e-08	1.8e-11	4.55e-12	1.67e-10	1.1e-10	3.75e-09	5.31e-11	2.99e-11	1.87e-08	2.34e-06	9.75e-10	1.4e-07
4.62e-07	3.04e-06	5.3e-06	4.71e-06	0.843298	0.0997838	0	2.11e-06	2.39e-05	6.55e-07	4.19e-05	0.0043162	0.000864	0.0003907	0.0214899	3.75e-06	0.000651	4.04e-05	0.0002144	8.24e-06	0.0044323	0.0004736	1.9e-06	0.0012071	1.05e-05	2.32e-05	0.0018777	1.25e-05	1.09e-05	0.000371	0.0008644	0.0060232	8.84e-05	0.0008639	0.0125798	2.5e-09	4.67e-08	9.78e-12	5.38e-09	1.37e-12	3.62e-13	1.06e-10	6.95e-12	7.17e-11	3.82e-12	1.96e-12	3.06e-09	9.15e-07	1.7e-10	2.75e-08
0.130258	0.240323	0.110083	0.160991	4.15e-06	1.5e-05	1.32e-05	0	0.105704	0.116813	0.0131125	4.22e-06	0.0006632	0.0036948	8.07e-06	0.0108992	1.52e-05	0.0195469	0.0057766	0.0069947	0.0001834	1.08e-05	0.0083548	0.0020888	0.0114037	0.0040789	2.04e-05	0.028528	0.0005933	5.75e-06	0.0009366	3.65e-05	0.0165329	0.0007854	3.81e-05	0.0001478	0.0005572	7.06e-07	0.0001596	5.16e-09	4.19e-09	4.54e-07	1.14e-08	6.61e-08	7.91e-09	4.42e-09	4.06e-07	1.13e-05	4.59e-08	6.01e-07
0.0152222	0.0949239	0.0836557	0.0956965	4.59e-05	0.0001241	0.0001445	0.10299	0	0.0228979	0.0552223	4.62e-05	0.004314	0.0292895	0.0001101	0.0130859	0.0004951	0.118136	0.0420286	0.0410148	0.0012603	5.87e-05	0.00232	0.0183459	0.0029134	0.0784917	0.0001178	0.0412238	0.0013018	3.18e-05	0.0065859	0.0002437	0.120539	0.0055947	0.0003023	1.99e-05	0.00052	1.4e-07	2.98e-05	3.81e-09	2.43e-09	3.05e-07	1.03e-08	7.39e-08	6.69e-09	3.72e-09	4.63e-07	2.47e-05	4.3e-08	9.23e-07
0.343073	0.169795	0.0888308	0.157981	1.7e-06	7.48e-06	5.75e-06	0.163339	0.0329941	0	0.0042219	1.25e-06	0.0003398	0.0021015	2.64e-06	0.0034572	3.46e-06	0.0076762	0.0024648	0.001621	8.75e-05	3.38e-06	0.0018684	0.0011662	0.000553	0.0008667	7.3e-06	0.0081363	0.0001646	1.76e-06	0.0004911	1.36e-05	0.0066328	0.000483	1.28e-05	0.0001185	0.000954	7.56e-05	0.0003008	1.55e-08	1.17e-08	7.94e-07	3.34e-08	1.78e-07	2.37e-08	1.3e-08	1.48e-07	3.21e-06	1.85e-08	1.99e-07
0.000307	0.0048113	0.0842651	0.0017176	1.7e-05	0.0001341	5.04e-05	0.0025079	0.0108829	0.0005758	0	1.98e-05	0.0072407	0.0160964	2.99e-05	0.0604915	2.98e-05	0.392665	0.112466	0.0043612	0.0091234	0.0002541	0.0010404	0.005874	0.0013768	0.0053891	0.0128248	0.0278566	0.0014814	0.0001004	0.0351455	0.0011036	0.125456	0.0730954	0.0003316	3.49e-06	1.27e-05	3.32e-09	6.54e-06	5.31e-10	3.91e-10	1.74e-08	3.32e-09	5.65e-09	1.09e-09	9.91e-10	1.82e-06	3.02e-05	1.08e-07	3.17e-06
2.81e-07	3.58e-06	3.08e-06	2.48e-06	0.0286742	0.0023013	0.0135977	2.17e-06	2.45e-05	4.59e-07	5.28e-05	0	0.0002578	8.78e-05	0.606349	1e-05	0.135697	2.99e-05	0.0001152	7.4e-05	0.0010715	0.0427078	1.74e-05	0.0001777	0.0001266	0.0002258	0.0356283	1.87e-05	7.55e-05	0.0510471	0.0002142	0.0207285	5.28e-05	0.0001211	0.0602996	2.72e-08	1.11e-06	2.95e-12	6.61e-08	1.81e-13	8.18e-14	2.59e-11	6.98e-13	6.19e-12	4.09e-13	2.17e-13	1.72e-07	2.38e-05	9.56e-09	2.48e-06
5.74e-05	0.0004041	0.0018089	0.0005897	0.0006059	0.004511	0.0020709	0.0002532	0.0016967	9.25e-05	0.0145942	0.0001924	0	0.046291	0.0005884	0.0022139	0.0002071	0.0246995	0.0499513	0.0002386	0.170765	0.000586	9.34e-05	0.0536672	0.0002874	0.0005635	0.0045516	0.0008378	0.0001086	0.0002621	0.451642	0.0074524	0.0158294	0.139055	0.0030333	1.81e-07	1.23e-06	9.48e-10	3.62e-07	1.64e-09	7.78e-10	1.39e-09	2.22e-09	2.4e-09	5.32e-08	8.89e-10	5.63e-06	3.65e-06	4.22e-08	2.23e-06
0.0002343	0.001029	0.0084498	0.0023809	0.0001473	0.0072718	0.000552	0.0008284	0.0067695	0.0003359	0.0186601	3.86e-05	0.0270354	0	0.0001068	0.0012555	3.46e-05	0.0301392	0.186409	0.00035	0.0111514	0.0014969	7.53e-05	0.303525	0.0001565	0.000528	0.0005907	0.0071828	0.0002013	0.0004368	0.0684607	0.0036816	0.215568	0.093752	0.0010116	2.57e-07	8.02e-06	4.1e-09	4.53e-07	6.65e-10	2.67e-10	1.21e-08	3.21e-09	5.6e-08	1.57e-09	9.69e-10	6.49e-08	4.71e-06	4.28e-09	1.85e-07
6.25e-07	6.41e-06	5.76e-06	6.08e-06	0.12806	0.0137459	0.0677286	4.12e-06	5.83e-05	9.62e-07	7.95e-05	0.572633	0.0007849	0.0002422	0	1.07e-05	0.0381542	5.55e-05	0.0002434	8.8e-05	0.0038155	0.0105748	1.38e-05	0.0005238	9.61e-05	0.0002378	0.0313557	2.15e-05	3.83e-05	0.0091863	0.0006597	0.0427364	0.000101	0.0004339	0.0782373	1.77e-08	2.03e-07	7.84e-12	4.1e-08	5.77e-13	2.08e-13	3.46e-11	2.43e-12	1.97e-11	1.41e-12	7.27e-13	4.67e-08	6.42e-06	2.59e-09	5.67e-07
0.0008601	0.0084693	0.051371	0.0015076	5.32e-06	3.05e-05	1.43e-05	0.0066059	0.0081714	0.0014942	0.196349	1.19e-05	0.0034596	0.0034204	1.27e-05	0	2.21e-05	0.26479	0.0167342	0.0680447	0.0048048	0.0001686	0.0110324	0.0013556	0.0044916	0.0212646	0.0005866	0.252026	0.0158409	7.77e-05	0.0128809	0.0003162	0.027528	0.0026785	0.0001476	0.0001175	9.57e-05	1.65e-08	0.0002149	2.63e-09	3.2e-09	1.76e-07	7.71e-08	1.13e-08	5.01e-09	1.02e-08	5.71e-05	0.0003036	3.32e-06	4.41e-05
2e-06	2.64e-05	1.01e-05	1.62e-05	0.0069624	0.0019277	0.0049617	1.86e-05	0.0006016	3.02e-06	0.0001903	0.321733	0.0006622	0.0001884	0.0908056	4.45e-05	0	0.0001014	0.0003195	0.0004924	0.0021353	0.182232	0.000179	0.0002938	0.0015432	0.003328	0.0926934	5.7e-05	0.0002245	0.165453	0.0005081	0.0371543	0.0001503	0.000251	0.0842172	2.83e-07	6.65e-08	1.8e-11	6.64e-07	5.48e-13	2.85e-13	4.89e-11	1.82e-12	1.21e-11	1.14e-12	5.92e-13	8.93e-07	6.94e-05	5.12e-08	1.27e-05
0.0002832	0.0030796	0.0296466	0.002084	7.35e-06	6.16e-05	2.38e-05	0.001832	0.0114079	0.000513	0.200106	5.48e-06	0.0059874	0.0127104	1.02e-05	0.0385021	7.78e-06	0	0.051477	0.000821	0.222452	4.86e-05	0.0001859	0.0046341	0.0002357	0.0008919	0.0004491	0.0071404	0.0002373	2e-05	0.287695	0.0002704	0.104796	0.0121171	9.48e-05	8.93e-07	8.59e-06	3.12e-09	1.57e-06	7.28e-10	4.69e-10	1.06e-08	8.51e-09	5.47e-09	1.68e-09	2.01e-09	4.52e-07	4.71e-06	2.5e-08	6.55e-07
0.0001794	0.0015766	0.0225946	0.0016915	6.99e-05	0.0009322	0.0002315	0.0009916	0.0074356	0.0003017	0.0987496	3.87e-05	0.022305	0.145896	8.21e-05	0.004685	4.49e-05	0.0929579	0	0.000833	0.0123708	0.000621	0.0002087	0.0418762	0.000428	0.0013644	0.0016401	0.0074121	0.0003923	0.000186	0.0572563	0.0104367	0.406525	0.0566271	0.0008234	5.86e-07	5.82e-06	2.17e-09	1.09e-06	3.5e-10	1.81e-10	7.81e-09	1.78e-09	9.14e-09	7.78e-10	5.44e-10	2.52e-07	9.29e-06	1.55e-08	6.52e-07
0.0004441	0.0047285	0.0026486	0.00091	1.36e-05	1.7e-05	3e-05	0.0041019	0.0251254	0.0006773	0.0133201	8.35e-05	0.0003652	0.0009112	9.93e-05	0.0655937	0.0002385	0.0051174	0.0028338	0	0.0001779	0.0001511	0.0606596	0.000702	0.0239237	0.641408	0.0001183	0.0572185	0.0581023	9.51e-05	0.0004305	0.0001442	0.0051605	0.0002257	0.0002584	0.0002353	0.0001309	7.72e-09	0.0004669	1.43e-10	1.75e-10	1.09e-07	2.94e-10	2.33e-09	1.98e-10	1.21e-10	1.89e-05	0.0011012	1.65e-06	3.25e-05
2.35e-06	1.8e-05	0.0002033	2.41e-05	0.0005128	0.0040714	0.00168	1.11e-05	7.83e-05	3.77e-06	0.0029925	0.0001264	0.0266458	0.0030272	0.0004522	0.0004496	0.0001055	0.190318	0.0044097	1.84e-05	0	0.0003699	7.7e-06	0.0033249	3.13e-05	5.21e-05	0.0076224	6.16e-05	1.29e-05	0.0001587	0.714339	0.007271	0.0011963	0.0284383	0.0019505	1.18e-08	5.9e-08	3.95e-11	2.49e-08	1.69e-11	6.21e-12	7.08e-11	2.75e-10	1.63e-10	5.12e-11	5.61e-11	3.9e-08	6.12e-07	1.6e-09	1.48e-07
3.16e-07	4.82e-06	1.92e-05	2.39e-06	0.0007913	0.0027455	0.0007127	2.58e-06	1.44e-05	5.75e-07	0.0003136	0.0199856	0.0003646	0.0017951	0.004969	6.59e-05	0.0356746	0.0001227	0.0008413	6.19e-05	0.001451	0	4.23e-05	0.0002649	0.0002745	0.0002331	0.0694898	0.0001352	0.0002971	0.744678	0.0004278	0.0788268	0.0010536	0.0002561	0.0331199	7.91e-08	1.77e-08	3.32e-12	2e-07	3.62e-13	2.19e-13	3.29e-11	1.58e-12	2.13e-11	7.74e-13	4.97e-13	1.41e-06	0.0001003	6.92e-08	1.59e-05
0.015383	0.0368684	0.0013164	0.0186991	1.05e-05	1.88e-05	2.19e-05	0.0152478	0.0043818	0.0024598	0.0100037	6.25e-05	0.00045	0.0006179	4.95e-05	0.033474	0.0002688	0.0036481	0.0022357	0.190308	0.0002347	0.0003256	0	0.0004333	0.292556	0.175939	0.000243	0.0212543	0.107411	0.0002012	0.000447	0.0002346	0.0032604	0.0002069	0.0003183	0.0054702	2.05e-05	2.6e-08	0.0059478	8.03e-11	9.93e-11	3.23e-08	1.51e-10	8.51e-10	1.09e-10	6.28e-11	5.37e-05	0.002054	4.43e-06	0.000124
0.0002044	0.0008691	0.0037596	0.0020465	0.0006533	0.007885	0.00259	0.0007077	0.0064113	0.0002817	0.0103333	0.0001182	0.0474163	0.450746	0.0003497	0.0007536	8.16e-05	0.0166514	0.08184	0.0004078	0.01856	0.00037	7.98e-05	0	0.0001942	0.0006695	0.0007283	0.0129651	0.0005757	0.0002924	0.107377	0.0028943	0.0511654	0.16351	0.0062868	2.32e-07	9.23e-06	3.99e-09	4.16e-07	5.44e-10	1.98e-10	1.94e-08	2.47e-09	8.77e-08	1.31e-09	7.45e-10	5.2e-08	1.42e-05	3.46e-09	1.78e-07
0.0007793	0.009352	0.0010169	0.0028336	7.21e-05	0.0001034	0.0001361	0.0242159	0.0062189	0.0008226	0.0149778	0.000513	0.0015664	0.0014523	0.000391	0.0154186	0.0026182	0.0052314	0.0051871	0.0848566	0.001079	0.002391	0.332885	0.0011927	0	0.348173	0.0017212	0.0126242	0.0624123	0.0014614	0.0014475	0.001576	0.005384	0.0006171	0.0023232	0.0003639	9.43e-06	5.94e-09	0.0006981	4.37e-11	4.32e-11	1.18e-08	9.55e-11	5.65e-10	6.61e-11	3.71e-11	4.18e-05	0.002445	2.88e-06	0.0001714
0.0002322	0.0033259	0.0014075	0.00079	4.18e-05	5.12e-05	8.63e-05	0.0024389	0.0500989	0.0003692	0.0167824	0.0002605	0.0008793	0.0014018	0.0002752	0.0209001	0.0016542	0.0056684	0.0047328	0.634013	0.0005148	0.0005809	0.0571743	0.0011755	0.100094	0	0.0004668	0.022063	0.0437213	0.0003566	0.0009408	0.0005351	0.0061917	0.0004413	0.0009276	7.29e-05	2.87e-05	2.81e-09	0.0001544	5.48e-11	5.54e-11	2.41e-08	1.26e-10	9.41e-10	8.32e-11	4.88e-11	1.37e-05	0.001034	1.01e-06	3.96e-05
1.17e-06	1.54e-05	0.0003972	1.03e-05	0.0044066	0.0068837	0.0047486	8.2e-06	4.88e-05	2.09e-06	0.0207123	0.0280454	0.0047521	0.0010724	0.0247888	0.000381	0.0305523	0.0018631	0.0039374	8.15e-05	0.0491344	0.118542	5.32e-05	0.0008711	0.0003328	0.0003153	0	0.0001269	0.0001658	0.0520064	0.0125172	0.371188	0.0010576	0.0704955	0.190159	7.39e-08	4.04e-08	1.34e-11	1.8e-07	3.12e-12	1.53e-12	5.56e-11	2.44e-11	4.39e-11	7.96e-12	6.51e-12	1.07e-06	2.67e-05	4.51e-08	8.18e-06
0.0024334	0.0244109	0.0630271	0.00441	1.89e-05	0.0002875	5.65e-05	0.0203339	0.0303007	0.0041347	0.103	2.61e-05	0.0015568	0.0222679	3.02e-05	0.294578	3.33e-05	0.0539411	0.0304133	0.0699062	0.0007233	0.0003952	0.0082371	0.0288651	0.004325	0.0264286	0.0002229	0	0.0415901	0.0004217	0.0026369	0.0005194	0.0961336	0.001914	0.0007858	0.0001007	0.0003594	3.78e-08	0.0001702	1.92e-09	2.03e-09	8.77e-07	5.12e-09	7.37e-07	2.94e-09	1.98e-09	8.28e-06	0.0007653	7.43e-07	1.09e-05
2.08e-05	0.0002282	0.0003448	4.38e-05	9.18e-06	1.31e-05	2.01e-05	0.0001717	0.0003888	3.4e-05	0.0022287	4.3e-05	8.2e-05	0.0002569	2.19e-05	0.0075275	5.33e-05	0.0007289	0.0006564	0.0288551	6.17e-05	0.0003563	0.0169035	0.0004766	0.0086832	0.0212828	0.0001186	0.0165491	0	0.0003104	0.0001017	0.000133	0.0010809	5.16e-05	0.0074836	0.0001298	8.97e-06	5.08e-10	0.0003164	1.62e-11	2.39e-11	7.81e-08	3.56e-11	6.78e-10	2.2e-11	1.48e-11	0.0001054	0.667636	7.5e-06	0.000198
1.51e-07	2.32e-06	6.53e-06	1.12e-06	0.0006428	0.214568	0.0005113	1.26e-06	7.17e-06	2.74e-07	0.0001135	0.0218603	0.0001492	0.0003996	0.0039496	2.78e-05	0.029626	4.62e-05	0.0002329	3.56e-05	0.0005702	0.653535	2.39e-05	0.0001931	0.0001535	0.0001309	0.0279624	0.0001347	0.0002375	0	0.0001606	0.020331	0.0001809	9.06e-05	0.0227988	5.07e-08	9.67e-09	1.57e-12	1.29e-07	1.48e-13	9.11e-14	2.02e-11	6.06e-13	2.25e-11	3.11e-13	1.93e-13	1.12e-06	0.0001101	5.7e-08	1.45e-05
1.55e-05	9.55e-05	0.0013339	0.0001591	0.0001043	0.0010403	0.000371	6.4e-05	0.0004635	2.39e-05	0.01311	2.86e-05	0.0798253	0.0210466	8.85e-05	0.0013764	2.84e-05	0.140465	0.0231209	5.03e-05	0.547904	0.0001235	1.66e-05	0.021782	4.75e-05	0.0001079	0.0022059	0.0002544	2.41e-05	5.06e-05	0	0.0017584	0.0065756	0.135818	0.0005006	3.57e-08	3.83e-07	2.68e-10	6.95e-08	1.05e-10	4.08e-11	4.62e-10	1.48e-09	1.02e-09	3.02e-10	3.21e-10	4.99e-08	7.42e-07	2.28e-09	1.37e-07
2.07e-06	2.39e-05	0.0001844	1.95e-05	0.0096148	0.035353	0.0138574	1.33e-05	9.18e-05	3.56e-06	0.0020737	0.0148359	0.00709	0.0061924	0.0307159	0.0001888	0.0111285	0.0010421	0.020639	9.03e-05	0.043533	0.125815	4.66e-05	0.0031581	0.0002769	0.0003285	0.331173	0.0002702	0.0001694	0.0347362	0.0092947	0	0.0123454	0.0072686	0.278176	6.02e-08	7.53e-08	2.55e-11	1.41e-07	4.57e-12	1.97e-12	1.08e-10	2.54e-11	1.73e-10	1.13e-11	7.35e-12	3.22e-07	1.84e-05	1.55e-08	2.51e-06
0.0004502	0.0042563	0.0324952	0.0037404	2.74e-05	0.000521	9.15e-05	0.0027198	0.0204397	0.000778	0.106343	1.7e-05	0.0067795	0.165362	3.27e-05	0.0074032	2.03e-05	0.181977	0.373129	0.0014541	0.0032271	0.000779	0.0002916	0.0251592	0.0004257	0.0017108	0.0004258	0.0225494	0.00062	0.0001398	0.0156621	0.0050096	0	0.0152098	0.0003876	1.24e-06	1.66e-05	5e-09	2.18e-06	6.09e-10	3.59e-10	2.37e-08	2.6e-09	2.38e-08	1.25e-09	8.41e-10	2.81e-07	1.26e-05	1.95e-08	5.98e-07
5.13e-05	0.0002134	0.014748	0.0005062	0.0002951	0.0040271	0.0011311	0.0001636	0.0012008	7.17e-05	0.0683775	4.93e-05	0.0751765	0.088149	0.0001776	0.0009016	4.28e-05	0.0261033	0.0704962	8.05e-05	0.0951802	0.0002263	2.34e-05	0.101257	6.18e-05	0.0001543	0.0253851	0.000564	3.74e-05	8.72e-05	0.400379	0.0042216	0.0195718	0	0.0008609	6.02e-08	1.35e-06	1.22e-09	1.12e-07	4.37e-10	1.45e-10	1.73e-09	3.78e-09	7.1e-09	1.25e-09	9.71e-10	4.57e-08	1.07e-06	2.4e-09	1.37e-07
2.56e-06	3.11e-05	5.31e-05	2.32e-05	0.0268707	0.0192529	0.03787	1.8e-05	0.0001473	4.3e-06	0.0008137	0.0560094	0.0037359	0.0021056	0.0728965	0.0001144	0.0326087	0.0004749	0.0022471	0.0002093	0.0151837	0.0647646	8.17e-05	0.0084695	0.0005273	0.0007366	0.221798	0.0005096	0.0193571	0.0485775	0.0034414	0.356212	0.0011021	0.0019395	0	1.06e-07	1.78e-07	2.88e-11	2.5e-07	2.65e-12	1.2e-12	6.1e-10	1.09e-11	2e-10	6.03e-12	3.38e-12	3.5e-07	0.0012459	1.87e-08	3.3e-06
0.000388	0.0011523	3.06e-05	0.0002982	1.16e-08	2.29e-08	2.51e-08	0.000236	3.27e-05	0.0001363	2.92e-05	8.52e-08	7.59e-07	1.84e-06	5.56e-08	0.000311	3.71e-07	1.53e-05	5.48e-06	0.0006441	3.13e-07	5.31e-07	0.0047054	1.1e-06	0.0002795	0.0001957	2.95e-07	0.0002268	0.0007195	3.73e-07	8.4e-07	2.64e-07	1.21e-05	4.63e-07	3.62e-07	0	3.57e-05	8.46e-08	0.924165	9.73e-11	3.98e-10	6.39e-07	9.46e-11	4.9e-10	7.79e-11	5.61e-11	0.0001973	0.0003331	7.55e-05	3.26e-05
0.223056	0.0178477	0.137945	0.0207259	1.15e-05	1.61e-05	3.41e-05	0.0662456	0.0639679	0.0808365	0.0078587	0.0001626	0.0003829	0.0042262	5.02e-05	0.0187089	6.5e-06	0.0108558	0.0040089	0.0268916	0.0001158	8.78e-06	0.0013241	0.0032143	0.0005387	0.005755	1.19e-05	0.0595327	0.0036489	5.23e-06	0.0006637	2.44e-05	0.0119586	0.000768	4.44e-05	0.002643	0	0.0100175	0.001735	0.0001587	0.0003327	0.206465	0.0002063	0.0018595	0.0001506	0.0001122	6.18e-06	0.000131	1.5e-06	2.54e-06
0.0017429	0.0001503	8.31e-05	0.0002229	3.72e-09	2.12e-08	1.39e-08	0.0001603	3.27e-05	0.0115659	3.95e-06	1.31e-09	5.65e-07	4.17e-06	3.5e-09	6.19e-06	3.34e-09	7.58e-06	2.88e-06	3e-06	1.49e-07	3.16e-09	3.2e-06	2.68e-06	6.49e-07	1.07e-06	7.57e-09	1.21e-05	4e-07	1.64e-09	8.92e-07	1.59e-08	6.92e-06	1.33e-06	1.39e-08	1.19e-05	0.0191998	0	1.28e-05	0.134801	0.320593	0.0902935	0.0675208	0.221931	0.0679191	0.0636992	2.11e-09	1.33e-08	7.11e-10	8.43e-10
0.0001656	0.0014829	3.93e-05	0.0001134	2.4e-08	4.55e-08	5.02e-08	0.0002371	4.56e-05	0.0003228	5.1e-05	1.92e-07	1.42e-06	3.02e-06	1.2e-07	0.0005286	8.08e-07	2.49e-05	9.5e-06	0.0011881	6.15e-07	1.25e-06	0.0047921	1.83e-06	0.0004987	0.0003854	6.67e-07	0.0003561	0.0016305	8.8e-07	1.52e-06	5.75e-07	1.97e-05	8.01e-07	7.89e-07	0.849322	2.18e-05	8.48e-08	0	5.58e-11	1.93e-10	2.51e-07	5.94e-11	3.09e-10	4.81e-11	3.33e-11	0.0003108	0.0007409	8.54e-05	6.79e-05
1.31e-08	6.62e-10	1.98e-08	2.07e-09	8.79e-13	9.47e-12	3.43e-12	2.05e-09	1.56e-09	4.39e-09	1.11e-09	1.41e-13	1.79e-09	1.19e-09	4.51e-13	1.75e-09	1.79e-13	3.12e-09	8.16e-10	9.71e-11	1.13e-10	6.06e-13	1.74e-11	6.43e-10	8.37e-12	3.67e-11	3.11e-12	1.08e-09	2.24e-11	2.71e-13	6.17e-10	5e-12	1.48e-09	8.42e-10	2.24e-12	2.42e-11	5.34e-07	0.0002358	1.49e-11	0	0.237443	3.96e-06	0.0817307	0.0130629	0.396576	0.270946	1.03e-12	6.09e-13	4.59e-13	3.82e-13
4.6e-08	2.43e-09	7.05e-08	5.37e-09	1.09e-12	1.13e-11	4.25e-12	7.84e-09	4.68e-09	1.56e-08	3.86e-09	2.99e-13	4.01e-09	2.24e-09	7.66e-13	1e-08	4.37e-13	9.47e-09	1.99e-09	5.61e-10	1.95e-10	1.73e-12	1.01e-10	1.1e-09	3.89e-11	1.74e-10	7.17e-12	5.35e-09	1.55e-10	7.85e-13	1.13e-09	1.01e-11	4.11e-09	1.31e-09	4.79e-12	4.65e-10	5.26e-06	0.0026372	2.43e-10	0.915827	0	0.0003315	0.0085606	0.0025701	0.0449697	0.0250982	1.92e-11	5.85e-12	8.11e-12	3.44e-12
0.0006376	5.49e-05	0.0006177	5.92e-05	6.06e-08	9.1e-08	2.9e-07	0.0001895	0.0001316	0.0002364	3.78e-05	2.13e-08	1.51e-06	2.23e-05	2.86e-08	0.0001207	1.67e-08	4.7e-05	1.89e-05	7.83e-05	4.88e-07	5.71e-08	7.33e-06	2.35e-05	2.36e-06	1.69e-05	5.74e-08	0.0005071	0.0001087	3.82e-08	2.81e-06	1.23e-07	5.97e-05	3.46e-06	5.22e-07	0.0001663	0.734694	0.165466	7.01e-05	0.0041365	0.0736215	0	0.0017001	0.0135155	0.0015622	0.0019669	3.68e-07	8.24e-06	2e-07	6.22e-08
1.37e-08	7.2e-10	4.69e-08	2.65e-09	2.17e-12	2.82e-11	8.45e-12	2.2e-09	2.07e-09	4.61e-09	3.43e-09	2.64e-13	1.11e-09	2.8e-09	9.25e-13	3.04e-08	2.89e-13	1.84e-08	2.03e-09	9.76e-11	9.27e-10	1.29e-12	1.59e-11	1.42e-09	8.89e-12	4.08e-11	1.2e-11	1.4e-09	2.39e-11	5.41e-13	4.39e-09	1.36e-11	3.08e-09	3.59e-09	4.52e-12	1.14e-11	3.38e-07	5.75e-05	7.73e-12	0.0392921	0.0008743	7.93e-07	0	0.036399	0.311229	0.612147	2.93e-13	5.68e-13	3.97e-14	8.45e-14
1.03e-06	5.27e-08	1.65e-06	1.93e-07	2.88e-10	1.21e-08	1.17e-09	1.71e-07	1.98e-07	3.3e-07	7.6e-08	3.15e-11	1.62e-08	6.29e-07	1.01e-10	4.8e-08	2.57e-11	1.5e-07	1.36e-07	1.04e-08	6.97e-09	2.25e-10	1.2e-09	7.01e-07	7.05e-10	4.1e-09	2.81e-10	3.25e-06	6.18e-09	2.53e-10	3.84e-08	1.21e-09	3.69e-07	8.76e-08	1.12e-09	7.92e-10	4.08e-05	0.0025263	5.37e-10	0.0846802	0.0035419	8.5e-05	0.484096	0	0.268221	0.156799	4.22e-12	1.43e-10	8.72e-13	2.18e-12
1.22e-08	6.39e-10	2.3e-08	2.28e-09	1.51e-12	1.72e-11	5.87e-12	1.94e-09	1.69e-09	4.15e-09	1.41e-09	1.96e-13	2.14e-08	1.73e-09	6.79e-13	2.06e-09	2.28e-13	4.45e-09	1.12e-09	8.28e-11	2.11e-10	7.98e-13	1.45e-11	9.51e-10	7.78e-12	3.42e-11	4.89e-12	1.01e-09	1.87e-11	3.51e-13	1.1e-09	7.64e-12	1.87e-09	1.48e-09	3.14e-12	1.19e-11	3.11e-07	7.3e-05	7.91e-12	0.234991	0.0056175	9.2e-07	0.400265	0.0254503	0	0.333601	6.8e-12	4.55e-13	9.52e-14	1.55e-13
5.03e-09	2.58e-10	1.43e-08	8.82e-10	5.72e-13	7.17e-12	2.23e-12	8e-10	6.94e-10	1.68e-09	9.55e-10	7.68e-14	4.13e-10	7.88e-10	2.59e-13	3.25e-09	8.78e-14	4e-09	5.8e-10	3.75e-11	1.74e-10	3.8e-13	6.18e-12	4e-10	3.23e-12	1.48e-11	2.98e-12	5.06e-10	9.3e-12	1.61e-13	8.75e-10	3.67e-12	9.33e-10	8.57e-10	1.3e-12	6.33e-12	1.72e-07	5.06e-05	4.05e-12	0.121496	0.0023903	8.57e-07	0.62372	0.0110135	0.241329	0	1.86e-13	2.36e-13	2.48e-14	4.08e-14
3.41e-08	2.47e-07	8.29e-07	4.4e-08	7.05e-09	1.23e-08	9.51e-09	2.01e-07	2.36e-07	5.21e-08	4.76e-06	1.66e-07	6e-06	1.44e-07	4.54e-08	4.74e-05	3.62e-07	2.42e-06	7.33e-07	1.6e-05	3.24e-07	2.94e-06	1.44e-05	7.63e-08	9.94e-06	1.14e-05	1.32e-06	5.78e-06	0.000181	2.55e-06	3.66e-07	4.39e-07	8.5e-07	1.1e-07	3.69e-07	6.08e-05	2.58e-08	4.57e-12	0.0001031	1.23e-12	4.88e-12	4.37e-10	7.63e-13	8.09e-13	9.79e-12	5.2e-13	0	0.0058953	0.0904899	0.0405165
5.79e-07	5.88e-06	8.91e-06	1.13e-06	1.48e-06	1.21e-06	2.33e-06	4.52e-06	1.02e-05	9.14e-07	6.26e-05	1.87e-05	3.81e-06	8.3e-06	5.06e-06	0.000199	2.27e-05	2e-05	2.14e-05	0.0007545	4.03e-06	0.000166	0.0004459	1.63e-05	0.0004693	0.0006944	2.63e-05	0.0004204	0.503278	0.0001985	4.32e-06	2e-05	3.04e-05	2.04e-06	0.0008148	8.29e-05	4.44e-07	2.34e-11	0.0001984	6.08e-13	1.24e-12	8.18e-09	1.17e-12	2.16e-11	7.39e-13	5.18e-13	0.0047391	0	0.0002572	0.0136824
1.83e-10	1.01e-09	2.78e-09	1.79e-10	1.53e-11	2.54e-11	2.1e-11	9.04e-10	8.73e-10	2.6e-10	1.12e-08	3.68e-10	2.23e-09	3.78e-10	1e-10	1.09e-07	8.26e-10	5.3e-09	1.79e-09	5.55e-08	5.27e-10	5.73e-09	4.74e-08	2.02e-10	2.73e-08	3.33e-08	2.22e-09	2.06e-08	5.12e-07	5.17e-09	6.64e-10	8.4e-10	2.34e-09	2.28e-10	7.81e-10	9.27e-07	2.49e-10	6.15e-14	1.13e-06	2.38e-14	8.87e-14	9.48e-12	4.08e-15	6.65e-15	7.82e-15	2.72e-15	0.0036765	1.27e-05	0	0.0004217
6.19e-08	6.92e-07	1.28e-06	1.34e-07	1.16e-07	1.4e-07	1.31e-07	4.57e-07	7.23e-07	1.08e-07	1.27e-05	3.68e-06	4.51e-06	6.29e-07	8.47e-07	5.57e-05	7.9e-06	5.35e-06	2.9e-06	4.23e-05	1.88e-06	5.07e-05	5.13e-05	4e-07	6.27e-05	5.06e-05	1.56e-05	1.17e-05	0.0005221	5.09e-05	1.53e-06	5.26e-06	2.78e-06	5.03e-07	5.34e-06	1.55e-05	1.63e-08	2.82e-12	3.46e-05	7.48e-13	1.43e-12	1.14e-10	3.34e-13	6.43e-13	4.9e-13	1.73e-13	0.0631897	0.0261551	0.0170935	0
2.51e-07	2.16e-06	5.24e-06	3.89e-07	5.41e-08	9.81e-08	7.86e-08	1.63e-06	2.06e-06	4.07e-07	3.42e-05	1.04e-06	1.04e-05	1.23e-06	3.31e-07	0.0002503	2.42e-06	1.56e-05	5.94e-06	0.0001386	2.14e-06	1.74e-05	0.0001385	6.83e-07	9.87e-05	0.0001087	8e-06	4.35e-05	0.0015924	1.4e-05	2.52e-06	3.14e-06	6.89e-06	8.32e-07	2.81e-06	0.0001108	1.05e-07	1.76e-11	0.0002514	1.89e-11	2.96e-11	8.71e-10	2.31e-12	3.68e-12	4.81e-12	1.3e-12	0.0856705	0.0424034	0.0209991	0.101139
1.1e-06	9.23e-06	3.58e-05	1.66e-06	1.71e-07	3.86e-07	2.68e-07	7.16e-06	9.27e-06	1.76e-06	0.0002389	2.66e-06	4.21e-05	6.27e-06	9.49e-07	0.0028368	6e-06	0.0001348	3.33e-05	0.0006339	1.52e-05	5.34e-05	0.0005703	3.18e-06	0.0003634	0.0004557	3.58e-05	0.0002308	0.0076042	3.87e-05	1.91e-05	1.24e-05	3.8e-05	5.18e-06	9.22e-06	0.0003287	4.77e-07	7.1e-11	0.0007957	1.25e-11	3.19e-11	3.56e-09	2.84e-11	1.94e-11	2.61e-11	2.24e-11	0.0890932	0.0731871	0.002264	0.023118
4.23e-07	1.89e-06	7.56e-06	3.41e-07	7.55e-09	1.88e-08	1.3e-08	1.88e-06	1.62e-06	5.7e-07	2.19e-05	1.02e-07	0.0001578	6.07e-07	3.93e-08	0.0003129	2.36e-07	1.23e-05	2.9e-06	8.84e-05	6.38e-07	1.86e-06	5.87e-05	2.91e-07	2.37e-05	3.9e-05	1.18e-06	4.33e-05	0.0006065	1.35e-06	1.07e-06	4.98e-07	4.26e-06	3.6e-07	3.89e-07	0.00208	6.48e-07	1.35e-10	0.0028219	4.27e-11	2.14e-10	1.6e-08	1.65e-11	1.86e-11	3.02e-10	1.18e-11	0.65704	0.0032946	0.0345209	0.0050147
2.24e-06	2.27e-05	4.4e-05	4.18e-06	4.18e-07	8.5e-07	6.75e-07	1.59e-05	2.2e-05	3.84e-06	0.0003279	5.71e-06	6.12e-05	1.29e-05	2.29e-06	0.0019266	1.39e-05	0.0001422	6.06e-05	0.0014251	1.81e-05	9e-05	0.001572	7.35e-06	0.0011055	0.0012324	4.99e-05	0.0004024	0.0168775	6.42e-05	2.31e-05	2.34e-05	7.05e-05	8.07e-06	2.11e-05	0.0001465	5.27e-07	9.11e-11	0.0003857	2.48e-11	4.1e-11	2.4e-09	1.19e-11	2.32e-11	1.72e-11	6.06e-12	0.0048963	0.0268549	0.0012045	0.468025
6.65e-06	7.18e-05	0.0001748	1.38e-05	4.14e-06	3.72e-05	7.18e-06	5.28e-05	0.0001078	1.09e-05	0.0011673	4.15e-05	4.94e-05	0.0002665	1.64e-05	0.0033988	6.72e-05	0.0003549	0.000444	0.0074533	4.93e-05	0.0013438	0.0054153	0.0002777	0.0046185	0.0068688	0.0001928	0.050703	0.263203	0.0023425	6.45e-05	0.0002226	0.0007769	3.34e-05	0.0003806	0.0001985	2.58e-06	2.03e-10	0.0005126	7.6e-12	1.29e-11	1.56e-08	1.72e-11	4.75e-08	1.01e-11	7.22e-12	0.0011298	0.145267	6.83e-05	0.0024093
1.39e-09	8.3e-09	2.32e-08	1.47e-09	1.52e-10	2.51e-10	2.06e-10	7.21e-09	7.32e-09	2.02e-09	1.03e-07	3.69e-09	2.55e-08	3.44e-09	9.96e-10	9.72e-07	8.22e-09	4.86e-08	1.65e-08	4.77e-07	5.3e-09	5.84e-08	4.17e-07	1.85e-09	2.52e-07	3e-07	2.29e-08	1.73e-07	4.64e-06	5.26e-08	6.45e-09	8.46e-09	2.09e-08	2.17e-09	7.77e-09	5.56e-06	1.6e-09	3.59e-13	7.4e-06	2.64e-13	7.62e-13	4.84e-11	2.8e-14	4.35e-14	6.03e-14	1.84e-14	0.0438203	0.0001257	0.678228	0.0028568
3.8e-06	4.02e-05	4.09e-05	7.89e-06	8.86e-05	3.3e-06	4.43e-05	3.14e-05	8.7e-05	5.97e-06	0.0003039	0.0001469	1.86e-05	3.17e-05	3.89e-05	0.0009717	9.61e-05	0.0001	9.44e-05	0.0070508	1.71e-05	0.0003377	0.0031233	3.66e-05	0.0032324	0.0061695	7.87e-05	0.0012119	0.113062	0.0003227	2.01e-05	5.95e-05	0.0001281	9.25e-06	0.0002375	0.0001951	5.04e-06	1.19e-10	0.0004917	2.65e-12	4.73e-12	2.35e-08	5.1e-12	5.81e-11	3.33e-12	2.22e-12	0.0015991	0.335144	9.64e-05	0.0043126
0.000292	0.0010827	0.0003724	0.0002235	6.29e-07	9.22e-07	1.24e-06	0.002055	0.0011354	0.0002831	0.0007341	6.19e-06	2.13e-05	4.49e-05	3.78e-06	0.0066929	4.65e-05	0.0003209	0.000144	0.0333891	1.06e-05	3.08e-05	0.0256911	3.01e-05	0.0147584	0.0139763	1.45e-05	0.0048485	0.0426257	2.26e-05	2.32e-05	1.25e-05	0.0002796	1.19e-05	1.99e-05	0.187793	0.0001204	3.33e-08	0.434488	1.89e-10	5.34e-10	7.46e-07	2.39e-10	1.47e-09	1.82e-10	1.24e-10	0.0032289	0.0184046	0.0005554	0.0010804
9.06e-11	4.91e-10	1.36e-09	8.68e-11	9.14e-12	1.42e-11	1.19e-11	4.4e-10	4.24e-10	1.28e-10	5.51e-09	2.46e-10	1.16e-09	1.87e-10	6.21e-11	5.33e-08	5.38e-10	2.6e-09	8.87e-10	2.7e-08	2.8e-10	3.71e-09	2.33e-08	1.01e-10	1.4e-08	1.66e-08	1.34e-09	1e-08	2.54e-07	3.5e-09	3.38e-10	4.87e-10	1.15e-09	1.15e-10	4.59e-10	5.39e-07	1.42e-10	3.88e-14	6.04e-07	1.55e-14	6.43e-14	7.41e-12	2.38e-15	3.81e-15	4.68e-15	1.65e-15	0.0021601	7.17e-06	0.894327	0.000314
[truncated: 9 more columns]
